# Supplementary material for: Differential parasitism by four species of phorid flies when attacking three worker castes of the leaf-cutting ant Atta laevigata (Smith, 1858)
Source: PLoS One. 2021 May 5;16(5):e0250973. doi: 10.1371/journal.pone.0250973 (PMC8099092; doi:10.1371/journal.pone.0250973)
Supplement: S1 Data — (XLSX) [file pone.0250973.s001.xlsx]

## Sheet: Ant head width - workers
non-parasitized worker	head_capsule (mm)		parasitized worker	head_capsule (mm)		excavator worker	worker ant head width (mm)
Excavator	2.91515		Forager	2.8332		Non parasitized	2.91515
Excavator	2.28485		Forager	3.6989		Non parasitized	2.28485
Excavator	2.12727		Forager	4.0137		Non parasitized	2.12727
Excavator	3.93939		Forager	3.8563		Non parasitized	3.93939
Excavator	2.67879		Forager	3.6989		Non parasitized	2.67879
Excavator	3.15152		Forager	4.4072		Non parasitized	3.15152
Excavator	2.20606		Forager	4.3285		Non parasitized	2.20606
Excavator	2.99394		Forager	4.4072		Non parasitized	2.99394
Excavator	3.70303		Forager	3.5415		Non parasitized	3.70303
Excavator	2.36364		Forager	3.3054		Non parasitized	2.36364
Excavator	2.6		Forager	2.9906		Non parasitized	2.6
Excavator	2.36364		Forager	3.8563		Non parasitized	2.36364
Excavator	2.91515		Forager	3.3054		Non parasitized	2.91515
Excavator	3.07273		Forager	3.5415		Non parasitized	3.07273
Excavator	3.07273		Forager	3.3841		Non parasitized	3.07273
Excavator	2.91515		Forager	3.6202		Non parasitized	2.91515
Excavator	1.89091		Forager	3.4628		Non parasitized	1.89091
Excavator	2.52121		Forager	3.5415		Non parasitized	2.52121
Excavator	2.52121		Forager	2.8332		Non parasitized	2.52121
Excavator	2.67879		Forager	3.5415		Non parasitized	2.67879
Excavator	2.28485		Excavator	4.2498		Non parasitized	2.28485
Excavator	2.28485		Excavator	3.0693		Non parasitized	2.28485
Excavator	2.28485		Forager	3.6989		Non parasitized	2.28485
Excavator	3.54545		Forager	3.935		Non parasitized	3.54545
Excavator	2.99394		Forager	3.7776		Non parasitized	2.99394
Excavator	2.83636		Forager	4.1711		Non parasitized	2.83636
Excavator	2.75758		Forager	4.2498		Non parasitized	2.75758
Excavator	2.52121		Forager	4.5646		Non parasitized	2.52121
Excavator	2.99213		Forager	4.0924		Non parasitized	2.99213
Excavator	2.52121		Forager	3.0693		Non parasitized	2.52121
Excavator	2.28485		Excavator	3.4628		Non parasitized	2.28485
Excavator	1.57576		Forager	3.6989		Non parasitized	1.57576
Excavator	2.28485		Forager	3.148		Non parasitized	2.28485
Excavator	2.52121		Excavator	2.7545		Non parasitized	2.52121
Excavator	2.75758		Excavator	2.7545		Non parasitized	2.75758
Excavator	2.75758		Excavator	2.7545		Non parasitized	2.75758
Excavator	2.52121		Forager	3.5415		Non parasitized	2.52121
Excavator	2.52121		Forager	3.7776		Non parasitized	2.52121
Excavator	2.36364		Forager	3.3841		Non parasitized	2.36364
Excavator	2.83636		Forager	3.4628		Non parasitized	2.83636
Excavator	2.04848		Forager	2.7545		Non parasitized	2.04848
Excavator	2.99394		Forager	3.3841		Non parasitized	2.99394
Excavator	2.83636		Forager	4.0137		Non parasitized	2.83636
Excavator	2.52121		Forager	3.6989		Non parasitized	2.52121
Excavator	3.46667		Forager	3.7776		Non parasitized	3.46667
Excavator	3.46667		Forager	2.9119		Non parasitized	3.46667
Excavator	2.04848		Forager	3.4628		Non parasitized	2.04848
Excavator	1.89091		Forager	3.2267		Non parasitized	1.89091
Excavator	2.12727		Forager	2.5971		Non parasitized	2.12727
Excavator	3.54545		Forager	3.5415		Non parasitized	3.54545
Excavator	2.12727		Forager	3.2267		Non parasitized	2.12727
Excavator	3.46667		Forager	3.7776		Non parasitized	3.46667
Excavator	1.81212		Forager	4.1711		Non parasitized	1.81212
Excavator	2.28485		Forager	3.935		Non parasitized	2.28485
Excavator	1.9697		Forager	3.4628		Non parasitized	1.9697
Excavator	2.12727		Forager	3.6989		Non parasitized	2.12727
Excavator	2.28485		Forager	3.3841		Non parasitized	2.28485
Excavator	2.28485		Forager	4.1711		Non parasitized	2.28485
Excavator	3.15152		Forager	2.7545		Non parasitized	3.15152
Excavator	2.91515		Forager	4.1711		Non parasitized	2.91515
Excavator	1.81212		Forager	3.3054		Non parasitized	1.81212
Excavator	1.9697		Forager	2.8332		Non parasitized	1.9697
Excavator	1.89091		Forager	3.3841		Non parasitized	1.89091
Excavator	1.89091		Forager	3.0693		Non parasitized	1.89091
Excavator	2.6		Forager	3.148		Non parasitized	2.6
Excavator	2.75758		Forager	3.6989		Non parasitized	2.75758
Excavator	3.46667		Forager	3.5415		Non parasitized	3.46667
Excavator	2.28485		Forager	3.148		Non parasitized	2.28485
Excavator	2.67879		Forager	3.2267		Non parasitized	2.67879
Excavator	2.12727		Forager	3.7776		Non parasitized	2.12727
Excavator	2.44242		Forager	4.0924		Non parasitized	2.44242
Excavator	2.12727		Forager	3.7776		Non parasitized	2.12727
Excavator	2.36364		Forager	3.7776		Non parasitized	2.36364
Excavator	1.9697		Forager	3.5415		Non parasitized	1.9697
Excavator	2.28485		Forager	3.5415		Non parasitized	2.28485
Excavator	3.15152		Forager	3.4628		Non parasitized	3.15152
Excavator	1.41818		Forager	3.6989		Non parasitized	1.41818
Excavator	3.46667		Forager	2.6758		Non parasitized	3.46667
Excavator	1.9697		Excavator	2.8332		Non parasitized	1.9697
Excavator	2.91515		Forager	3.935		Non parasitized	2.91515
Excavator	3.38788		Forager	4.0924		Non parasitized	3.38788
Excavator	2.83636		Forager	5.1155		Non parasitized	2.83636
Excavator	2.91515		Forager	3.5415		Non parasitized	2.91515
Excavator	1.73333		Forager	3.7776		Non parasitized	1.73333
Excavator	1.89091		Forager	2.6758		Non parasitized	1.89091
Excavator	2.12727		Forager	3.2267		Non parasitized	2.12727
Excavator	2.28485		Forager	3.6202		Non parasitized	2.28485
Excavator	1.33939		Forager	3.5415		Non parasitized	1.33939
Excavator	3.15152		Forager	2.7545		Non parasitized	3.15152
Excavator	2.20606		Forager	2.9906		Non parasitized	2.20606
Excavator	2.52121		Forager	3.8563		Non parasitized	2.52121
Excavator	2.28485		Forager	2.9906		Non parasitized	2.28485
Excavator	2.75758		Forager	2.8332		Non parasitized	2.75758
Excavator	2.83636		Forager	3.6202		Non parasitized	2.83636
Excavator	2.83636		Forager	3.2267		Non parasitized	2.83636
Excavator	3.30909		Forager	3.3841		Non parasitized	3.30909
Excavator	2.67879		Forager	3.3841		Non parasitized	2.67879
Excavator	3.86061		Forager	4.6433		Non parasitized	3.86061
Excavator	3.93939		Forager	3.6202		Non parasitized	3.93939
Excavator	3.07273		Forager	4.2498		Non parasitized	3.07273
Excavator	2.28485		Forager	4.3285		Non parasitized	2.28485
Excavator	2.91515		Forager	3.8563		Non parasitized	2.91515
Excavator	3.15152		Forager	3.7776		Non parasitized	3.15152
Excavator	2.91515		Forager	3.8563		Non parasitized	2.91515
Excavator	2.52121		Forager	3.7776		Non parasitized	2.52121
Excavator	3.2303		Forager	4.0137		Non parasitized	3.2303
Excavator	2.12727		Forager	4.2498		Non parasitized	2.12727
Excavator	2.6		Forager	3.8563		Non parasitized	2.6
Excavator	4.09697		Forager	4.0137		Non parasitized	4.09697
Excavator	2.83636		Forager	3.7776		Non parasitized	2.83636
Excavator	2.91515		Forager	4.0137		Non parasitized	2.91515
Excavator	3.15152		Forager	4.6433		Non parasitized	3.15152
Excavator	2.75758		Forager	4.3285		Non parasitized	2.75758
Excavator	2.91515		Forager	3.6202		Non parasitized	2.91515
Excavator	2.44242		Forager	3.8563		Non parasitized	2.44242
Excavator	2.28485		Forager	3.3054		Non parasitized	2.28485
Excavator	2.6		Forager	3.0693		Non parasitized	2.6
Excavator	2.75758		Forager	3.4628		Non parasitized	2.75758
Excavator	2.83636		Forager	3.6202		Non parasitized	2.83636
Excavator	2.36364		Forager	3.7776		Non parasitized	2.36364
Excavator	3.30909		Forager	3.6202		Non parasitized	3.30909
Excavator	2.28485		Forager	3.6989		Non parasitized	2.28485
Excavator	2.12727		Forager	3.6989		Non parasitized	2.12727
Excavator	2.67879		Forager	3.6202		Non parasitized	2.67879
Excavator	3.38788		Forager	3.6202		Non parasitized	3.38788
Excavator	2.83636		Forager	3.8563		Non parasitized	2.83636
Excavator	2.6		Forager	3.8563		Non parasitized	2.6
Excavator	3.2303		Forager	3.148		Non parasitized	3.2303
Excavator	3.38788		Forager	3.6202		Non parasitized	3.38788
Excavator	2.28485		Forager	4.1711		Non parasitized	2.28485
Excavator	3.2303		Forager	3.6989		Non parasitized	3.2303
Excavator	3.62424		Forager	3.8563		Non parasitized	3.62424
Excavator	3.30909		Forager	3.8563		Non parasitized	3.30909
Excavator	3.15152		Forager	3.935		Non parasitized	3.15152
Excavator	2.67879		Forager	4.0924		Non parasitized	2.67879
Excavator	3.07273		Forager	3.935		Non parasitized	3.07273
Excavator	2.28485		Forager	4.0924		Non parasitized	2.28485
Excavator	2.20606		Forager	3.5415		Non parasitized	2.20606
Excavator	2.36364		Forager	3.7776		Non parasitized	2.36364
Excavator	2.44242		Excavator	4.0924		Non parasitized	2.44242
Excavator	2.6		Excavator	2.7545		Non parasitized	2.6
Excavator	2.75758		Excavator	3.0693		Non parasitized	2.75758
Excavator	2.28485		Forager	4.0137		Non parasitized	2.28485
Excavator	2.67879		Forager	3.8563		Non parasitized	2.67879
Excavator	2.52121		Forager	4.0137		Non parasitized	2.52121
Excavator	2.75758		Forager	3.7776		Non parasitized	2.75758
Excavator	3.15152		Forager	3.6202		Non parasitized	3.15152
Excavator	2.28485		Forager	3.2267		Non parasitized	2.28485
Excavator	2.67879		Forager	3.6202		Non parasitized	2.67879
Excavator	3.07273		Forager	3.8563		Non parasitized	3.07273
Soldier_(mound)	7.01212		Forager	3.4628		Parasitized by E. erthali	4.5646
Soldier_(mound)	5.98788		Forager	2.8332		Parasitized by E. erthali	4.2498
Soldier_(mound)	6.77576		Forager	4.1711		Parasitized by E. erthali	3.0693
Soldier_(mound)	7.40606		Forager	3.7776		Parasitized by E. erthali	3.4628
Soldier_(mound)	7.56364		Forager	2.6758		Parasitized by E. erthali	2.7545
Soldier_(mound)	6.77576		Forager	4.6433		Parasitized by E. erthali	2.7545
Soldier_(mound)	6.53939		Forager	2.4397		Parasitized by E. erthali	2.7545
Soldier_(mound)	6.22424		Forager	4.8794		Parasitized by E. erthali	2.8332
Soldier_(mound)	7.1697		Forager	3.148		Parasitized by E. erthali	4.0924
Soldier_(mound)	6.61818		Forager	2.8332		Parasitized by E. erthali	2.7545
Soldier_(mound)	6.06667		Forager	3.4628		Parasitized by M. grandicornis	1.7314
Soldier_(mound)	6.14545		Forager	3.6989		Parasitized by M. grandicornis	1.6527
Soldier_(mound)	6.22424		Forager	3.935		Parasitized by M. grandicornis	1.6527
Soldier_(mound)	7.24848		Forager	2.5971		Parasitized by M. grandicornis	1.7314
Soldier_(mound)	6.93333		Forager	2.9119		Parasitized by M. grandicornis	2.6758
Soldier_(mound)	7.48485		Forager	3.2267		Parasitized by M. grandicornis	2.361
Soldier_(mound)	7.01212		Forager	2.9119		Parasitized by M. grandicornis	2.5971
Soldier_(mound)	7.40606		Forager	3.0693		Parasitized by M. grandicornis	1.574
Soldier_(mound)	7.64242		Forager	2.9119		Parasitized by M. grandicornis	2.1249
Soldier_(mound)	7.56364		Forager	3.3054		Parasitized by M. grandicornis	2.361
Soldier_(mound)	6.77576		Forager	3.2267		Parasitized by M. grandicornis	1.8101
Soldier_(mound)	6.93333		Forager	3.6202		Parasitized by M. grandicornis	1.8888
Soldier_(mound)	6.85455		Forager	3.7776		Parasitized by M. grandicornis	1.7314
Soldier_(mound)	7.48485		Forager	2.8332		Parasitized by M. grandicornis	1.6527
Soldier_(mound)	6.85455		Forager	3.5415		Parasitized by M. grandicornis	1.6527
Soldier_(mound)	6.85455		Forager	3.6989
Soldier_(mound)	7.40606		Forager	2.5184
Soldier_(mound)	5.75152		Forager	2.8332
Soldier_(mound)	6.85455		Forager	2.9906
Soldier_(mound)	6.53939		Forager	2.9119
Soldier_(mound)	7.56364		Forager	3.4628
Soldier_(mound)	7.40606		Forager	3.5415
Soldier_(mound)	7.01212		Forager	4.0137
Soldier_(mound)	6.77576		Forager	2.5184
Soldier_(mound)	6.93333		Forager	2.7545
Soldier_(mound)	6.06667		Forager	3.7776
Soldier_(mound)	6.69697		Forager	3.148
Soldier_(mound)	6.77576		Forager	2.7545
Soldier_(mound)	7.01212		Forager	3.148
Soldier_(mound)	6.93333		Forager	3.2267
Soldier_(mound)	7.09091		Forager	3.6202
Soldier_(mound)	6.93333		Forager	3.6989
Soldier_(mound)	6.85455		Forager	3.935
Soldier_(mound)	7.40606		Forager	3.8563
Soldier_(mound)	6.85455		Forager	4.0924
Soldier_(mound)	6.93333		Forager	2.8332
Soldier_(mound)	7.64242		Forager	3.3054
Soldier_(mound)	6.93333		Forager	2.7545
Soldier_(mound)	6.77576		Forager	3.2267
Soldier_(mound)	7.32727		Forager	3.6989
Soldier_(mound)	6.69697		Forager	3.4628
Soldier_(mound)	6.22424		Forager	2.6758
Soldier_(mound)	6.61818		Forager	3.6202
Soldier_(mound)	6.77576		Forager	3.148
Soldier_(mound)	7.32727		Forager	2.9906
Soldier_(mound)	6.93333		Forager	2.5184
Soldier_(mound)	6.61818		Forager	3.6989
Soldier_(mound)	7.01212		Forager	3.6202
Soldier_(mound)	7.1697		Forager	3.7776
Soldier_(mound)	7.09091		Forager	3.6202
Soldier_(mound)	6.85455		Forager	3.6989
Soldier_(mound)	6.93333		Forager	3.0693
Soldier_(mound)	6.22424		Forager	3.4628
Soldier_(mound)	6.85455		Forager	3.0693
Soldier_(mound)	7.24848		Forager	3.148
Soldier_(mound)	7.24848		Forager	3.5415
Soldier_(mound)	7.32727		Forager	3.4628
Soldier_(mound)	6.85455		Forager	3.5415
Soldier_(mound)	7.01212		Forager	2.8332
Soldier_(mound)	6.77576		Forager	2.6758
Soldier_(mound)	6.77576		Forager	3.0693
Soldier_(mound)	6.61818		Forager	3.2267
Soldier_(mound)	6.85455		Forager	2.9119
Soldier_(mound)	6.93333		Forager	3.6989
Soldier_(mound)	6.85455		Forager	3.6202
Soldier_(mound)	7.1697		Forager	3.148
Soldier_(mound)	7.40606		Forager	3.6202
Soldier_(mound)	6.85455		Forager	3.3841
Soldier_(mound)	7.32727		Forager	3.4628
Soldier_(mound)	7.64242		Forager	2.9119
Soldier_(mound)	6.93333		Forager	2.7545
Soldier_(mound)	7.32727		Forager	3.148
Soldier_(mound)	6.93333		Forager	3.0693
Soldier_(mound)	6.77576		Forager	3.2267
Soldier_(mound)	6.77576		Forager	3.3841
Soldier_(mound)	7.56364		Forager	4.0924
Soldier_(mound)	6.85455		Forager	2.9906
Soldier_(mound)	6.14545		Forager	3.148
Soldier_(mound)	7.40606		Forager	3.3054
Soldier_(mound)	6.93333		Forager	3.7776
Soldier_(mound)	6.61818		Forager	2.8332
Soldier_(mound)	7.24848		Forager	2.9119
Soldier_(mound)	7.1697		Forager	2.8332
Soldier_(mound)	6.85455		Forager	3.2267
Soldier_(mound)	7.01212		Forager	4.1711
Soldier_(mound)	6.93333		Forager	2.6758
Soldier_(mound)	7.01212		Forager	3.5415
Soldier_(mound)	6.93333		Forager	2.5971
Soldier_(mound)	7.01212		Forager	3.7776
Soldier_(mound)	7.09091		Forager	3.6202
Soldier_(mound)	6.22424		Forager	3.5415
Soldier_(mound)	6.14545		Forager	3.2267
Forager	3.07273		Forager	2.9119
Forager	3.70303		Forager	2.7545
Forager	4.41212		Forager	2.9119
Forager	4.49091		Forager	2.9119
Forager	3.93939		Forager	3.0693
Forager	3.46667		Forager	3.0693
Forager	2.91515		Forager	2.7545
Forager	3.78182		Forager	3.148
Forager	3.93939		Forager	3.7776
Forager	2.91515		Forager	3.3054
Forager	3.30909		Forager	3.935
Forager	3.86061		Forager	3.8563
Forager	3.62424		Forager	3.6989
Forager	4.41212		Forager	2.7545
Forager	3.78182		Forager	3.8563
Forager	3.93939		Forager	2.9906
Forager	3.86061		Forager	2.9119
Forager	3.93939		Forager	2.9119
Forager	4.33333		Forager	2.9906
Forager	3.07273		Forager	3.5415
Forager	3.2303		Forager	3.7776
Forager	4.41212		Forager	2.8332
Forager	2.99394		Forager	3.5415
Forager	3.38788		Forager	2.5971
Forager	3.15152		Forager	2.5184
Forager	3.86061		Forager	2.9119
Forager	3.86061		Forager	3.0693
Forager	4.17576		Forager	2.9119
Forager	3.54545		Forager	3.3054
Forager	4.09697		Forager	2.8332
Forager	4.49091		Forager	3.5415
Forager	3.62424		Forager	2.9119
Forager	3.46667		Forager	3.0693
Forager	3.30909		Forager	2.8332
Forager	3.70303		Forager	3.148
Forager	3.78182		Forager	3.6202
Forager	3.70303		Forager	2.9906
Forager	3.46667		Forager	3.8563
Forager	3.86061		Forager	3.3841
Forager	4.17576		Forager	3.3054
Forager	4.41212		Forager	2.9906
Forager	4.17576		Forager	2.4397
Forager	3.78182		Forager	3.3054
Forager	3.62424		Forager	1.4953
Forager	4.25455		Forager	2.2823
Forager	3.46667		Forager	2.9119
Forager	3.86061		Forager	2.6758
Forager	3.93939		Forager	2.9119
Forager	3.86061		Forager	3.3054
Forager	3.62424		Forager	3.5415
Forager	4.01818		Forager	3.2267
Forager	3.70303		Forager	1.8888
Forager	3.46667		Forager	3.0693
Forager	3.30909		Forager	4.1711
Forager	4.01818		Forager	1.4166
Forager	4.17576		Forager	3.4628
Forager	4.33333		Forager	3.148
Forager	3.46667		Forager	3.2267
Forager	3.30909		Forager	3.148
Forager	3.62424		Forager	2.7545
Forager	3.78182		Forager	3.3054
Forager	3.86061		Forager	3.2267
Forager	3.70303		Forager	3.3841
Forager	4.33333		Forager	3.4628
Forager	3.46667		Forager	3.0693
Forager	4.41212		Forager	2.5971
Forager	2.99394		Forager	2.361
Forager	3.78182		Forager	3.0693
Forager	2.99394		Forager	2.7545
Forager	3.70303		Forager	2.9119
Forager	3.78182		Forager	3.6202
Forager	4.49091		Forager	3.3841
Forager	4.33333		Forager	3.3841
Forager	3.86061		Forager	3.4628
Forager	4.25455		Forager	3.148
Forager	3.30909		Forager	3.3054
Forager	3.54545		Forager	2.7545
Forager	3.30909		Forager	2.8332
Forager	4.01818		Forager	2.5184
Forager	3.93939		Forager	3.0693
Forager	3.78182		Forager	2.5971
Forager	3.86061		Forager	2.361
Forager	4.41212		Forager	2.9906
Forager	3.15152		Forager	3.6202
Forager	3.78182		Forager	3.148
Forager	3.46667		Forager	3.148
Forager	3.38788		Forager	2.7545
Forager	2.67879		Forager	2.5184
Forager	2.99394		Forager	3.6202
Forager	3.70303		Forager	3.2267
Forager	3.78182		Forager	2.361
Forager	4.49091		Forager	3.148
Forager	3.07273		Forager	3.3841
Forager	3.38788		Forager	2.9906
Forager	3.70303		Forager	3.3841
Forager	3.54545		Forager	3.0693
Forager	3.54545		Forager	2.4397
Forager	3.15152		Forager	2.8332
Forager	3.78182		Forager	2.6758
Forager	4.09697		Forager	2.9906
Forager	3.2303		Forager	2.5184
Forager	4.17576		Forager	2.9906
Forager	3.38788		Forager	2.9906
Forager	3.54545		Forager	2.8332
Forager	3.07273		Forager	2.5971
Forager	2.99394		Forager	2.7545
Forager	3.07273		Forager	2.9906
Forager	2.99394		Forager	3.3841
Forager	3.38788		Forager	3.5415
Forager	2.75758		Forager	2.8332
Forager	2.52121		Forager	3.6202
Forager	2.75758		Forager	2.8332
Forager	3.2303		Forager	3.3841
Forager	2.91515		Forager	2.6758
Forager	2.6		Forager	2.5971
Forager	3.46667		Forager	3.5415
Forager	4.09697		Forager	3.4628
Forager	2.75758		Forager	2.5184
Forager	3.93939		Forager	3.4628
Forager	4.17576		Forager	3.3054
Forager	4.49091		Forager	2.5971
Forager	3.62424		Forager	2.361
Forager	3.07273		Forager	2.5971
Forager	3.54545		Forager	3.935
Forager	2.6		Forager	2.6758
Forager	2.67879		Forager	2.6758
Forager	3.2303		Forager	3.0693
Forager	3.78182		Forager	3.8563
Forager	3.78182		Forager	3.4628
Forager	2.99394		Forager	3.148
Forager	3.38788		Forager	2.9119
Forager	3.30909		Forager	2.7545
Forager	3.07273		Forager	2.6758
Forager	2.6		Forager	2.4397
Forager	2.91515		Forager	2.8332
Forager	2.52121		Forager	2.6758
Forager	3.46667		Forager	2.7545
Forager	3.62205		Forager	2.361
Forager	3.46667		Forager	2.6758
Forager	4.01818		Forager	2.2036
Forager	3.70303		Forager	3.148
Forager	4.17576		Forager	3.2267
Forager	3.86061		Forager	3.0693
Forager	3.62424		Forager	2.8332
Forager	3.78182		Forager	2.5971
Forager	3.93939		Forager	2.5971
Forager	3.93939		Forager	3.2267
Forager	2.99394		Forager	2.9119
Forager	3.30909		Forager	3.3841
Forager	3.15152		Forager	2.361
Forager	3.86061		Forager	2.361
Soldier_(trail)	6.77576		Forager	2.6758
Soldier_(trail)	7.56364		Forager	3.2267
Soldier_(trail)	7.01212		Forager	4.2498
Soldier_(trail)	6.93333		Forager	3.8563
Soldier_(trail)	6.93333		Forager	3.0693
Soldier_(trail)	6.85455		Forager	2.5971
Soldier_(trail)	6.46061		Forager	3.0693
Soldier_(trail)	6.93333		Forager	3.2267
Soldier_(trail)	6.77576		Forager	2.8332
Soldier_(trail)	7.1697		Forager	3.2267
Soldier_(trail)	6.22424		Forager	3.0693
Soldier_(trail)	6.61818		Forager	2.5184
Soldier_(trail)	6.77576		Forager	2.7545
Soldier_(trail)	7.01212		Forager	2.361
Soldier_(trail)	6.61818		Forager	2.5184
Soldier_(trail)	6.14545		Forager	2.2036
Soldier_(trail)	6.69697		Forager	3.0693
Soldier_(trail)	6.93333		Forager	3.3054
Soldier_(trail)	6.22424		Forager	2.7545
Soldier_(trail)	6.14545		Forager	3.2267
Soldier_(trail)	6.22424		Forager	3.148
Soldier_(trail)	5.98788		Forager	3.6202
Soldier_(trail)	6.46061		Forager	2.9119
Soldier_(trail)	6.69697		Forager	3.3841
Soldier_(trail)	6.85455		Forager	2.7545
Soldier_(trail)	6.38182		Forager	2.5184
Soldier_(trail)	6.77576		Forager	4.0924
Soldier_(trail)	6.53939		Forager	3.0693
Soldier_(trail)	6.85455		Forager	3.3054
Soldier_(trail)	6.93333		Forager	2.8332
Soldier_(trail)	6.61818		Forager	3.5415
Soldier_(trail)	6.53939		Forager	3.6989
Soldier_(trail)	7.32727		Forager	2.9906
Soldier_(trail)	7.01212		Forager	3.3841
Soldier_(trail)	7.09091		Forager	3.4628
Soldier_(trail)	7.32727		Forager	3.3054
Soldier_(trail)	7.24848		Forager	3.2267
Soldier_(trail)	6.53939		Forager	3.2267
Soldier_(trail)	6.61818		Forager	2.7545
Soldier_(trail)	6.22424		Forager	2.5971
Soldier_(trail)	6.77576		Forager	3.4628
Soldier_(trail)	7.01212		Forager	2.4397
Soldier_(trail)	6.06667		Forager	2.9906
Soldier_(trail)	6.77576		Forager	3.148
Soldier_(trail)	6.85455		Forager	2.6758
Soldier_(trail)	6.93333		Forager	2.361
Soldier_(trail)	6.69697		Forager	2.361
Soldier_(trail)	6.53939		Forager	2.9906
Soldier_(trail)	7.24848		Forager	3.935
Soldier_(trail)	6.69697		Forager	3.0693
Soldier_(trail)	6.85455		Forager	2.9906
Soldier_(trail)	6.93333		Forager	2.6758
Soldier_(trail)	6.53939		Forager	3.148
Soldier_(trail)	6.77576		Forager	3.148
Soldier_(trail)	6.85455		Forager	3.3841
Soldier_(trail)	5.90909		Forager	4.2498
Soldier_(trail)	6.06667		Forager	3.2267
Soldier_(trail)	6.22424		Forager	2.8332
Soldier_(trail)	6.30303		Forager	2.7545
Soldier_(trail)	6.61818		Forager	2.7545
Soldier_(trail)	6.22424		Forager	3.148
Soldier_(trail)	6.69697		Forager	2.8332
Soldier_(trail)	6.53939		Forager	3.3841
Soldier_(trail)	6.69697		Forager	2.0462
Soldier_(trail)	6.93333		Forager	2.4397
Soldier_(trail)	6.93333		Forager	2.2823
Soldier_(trail)	7.01212		Forager	1.6527
Soldier_(trail)	6.14545		Excavator	1.7314
Soldier_(trail)	6.22424		Excavator	1.6527
Soldier_(trail)	6.46061		Forager	1.9675
Soldier_(trail)	6.85455		Forager	1.574
Soldier_(trail)	6.69697		Forager	2.1249
Soldier_(trail)	7.01212		Forager	2.1249
Soldier_(trail)	7.1697		Forager	2.2823
Soldier_(trail)	6.77576		Forager	2.0462
Soldier_(trail)	6.46061		Forager	1.8101
Soldier_(trail)	6.06667		Forager	2.1249
Soldier_(trail)	7.24848		Forager	1.9675
Soldier_(trail)	6.61818		Forager	1.574
Soldier_(trail)	6.77576		Forager	1.6527
Soldier_(trail)	6.85455		Forager	1.7314
Soldier_(trail)	7.1697		Forager	1.8101
Soldier_(trail)	7.09091		Forager	1.8888
Soldier_(trail)	7.01212		Forager	1.574
Soldier_(trail)	6.69697		Forager	2.1249
Soldier_(trail)	6.85455		Forager	2.2823
Soldier_(trail)	6.46061		Forager	2.0462
Soldier_(trail)	6.69697		Forager	2.1249
Soldier_(trail)	7.1697		Forager	2.2036
Soldier_(trail)	6.93333		Forager	2.361
Soldier_(trail)	6.77576		Forager	2.0462
Soldier_(trail)	6.61818		Forager	1.8101
Soldier_(trail)	6.93333		Forager	1.7314
Soldier_(trail)	6.93333		Forager	1.8101
Soldier_(trail)	6.85455		Forager	1.7314
Soldier_(trail)	7.1697		Forager	2.0462
Soldier_(trail)	6.14545		Forager	1.6527
Soldier_(trail)	6.77576		Forager	1.9675
Soldier_(trail)	6.22424		Forager	2.1249
Soldier_(trail)	7.09091		Forager	2.2823
Soldier_(trail)	6.77576		Forager	2.4397
Soldier_(trail)	6.85455		Forager	1.7314
Soldier_(trail)	6.85455		Forager	2.6758
Soldier_(trail)	6.61818		Forager	1.6527
Soldier_(trail)	6.93333		Forager	1.9675
Soldier_(trail)	6.69697		Forager	2.0462
Soldier_(trail)	6.85455		Forager	1.9675
Soldier_(trail)	7.1697		Forager	2.2823
Soldier_(trail)	7.01212		Forager	1.6527
Soldier_(trail)	6.77576		Forager	2.0462
			Forager	1.9675
			Forager	2.5184
			Forager	1.6527
			Forager	1.8888
			Forager	2.2823
			Forager	2.2823
			Forager	2.6758
			Forager	2.5971
			Forager	2.4397
			Forager	1.9675
			Forager	2.2036
			Forager	1.574
			Forager	1.4953
			Forager	2.361
			Forager	1.8101
			Forager	1.9675
			Forager	1.8101
			Forager	1.8888
			Forager	1.7314
			Forager	1.4953
			Forager	2.5184
			Forager	1.9675
			Forager	2.2036
			Forager	1.7314
			Forager	1.574
			Forager	1.8888
			Excavator	1.6527
			Excavator	1.7314
			Forager	1.9675
			Forager	1.8888
			Forager	2.361
			Forager	1.8888
			Forager	1.9675
			Forager	2.2823
			Forager	1.574
			Forager	2.2036
			Forager	1.7314
			Forager	1.7314
			Forager	1.7314
			Forager	2.2823
			Forager	1.7314
			Forager	1.4953
			Forager	1.574
			Forager	1.4953
			Forager	1.4166
			Forager	1.6527
			Forager	2.5971
			Forager	1.4166
			Forager	1.8888
			Forager	2.5184
			Forager	2.0462
			Forager	2.4397
			Forager	1.8888
			Forager	2.1249
			Forager	2.2823
			Forager	1.8888
			Forager	1.9675
			Forager	1.7314
			Forager	1.8101
			Forager	1.9675
			Forager	2.0462
			Forager	1.8888
			Forager	2.5184
			Forager	2.0462
			Forager	2.361
			Forager	2.4397
			Forager	1.8101
			Forager	1.8101
			Forager	1.8101
			Forager	2.1249
			Forager	1.8101
			Forager	1.8888
			Forager	1.9675
			Excavator	2.6758
			Forager	2.4397
			Forager	2.1249
			Forager	1.7314
			Forager	2.0462
			Forager	2.1249
			Forager	1.4953
			Forager	1.6527
			Forager	1.8888
			Forager	2.5971
			Forager	1.8888
			Forager	1.8888
			Forager	1.7314
			Forager	2.2036
			Forager	2.361
			Forager	2.4397
			Forager	2.1249
			Forager	1.7314
			Forager	2.2823
			Forager	2.2823
			Forager	2.5184
			Forager	1.9675
			Forager	2.6758
			Forager	2.2823
			Forager	1.6527
			Forager	2.361
			Forager	2.0462
			Forager	2.4397
			Forager	2.1249
			Forager	2.0462
			Forager	1.6527
			Forager	2.5971
			Forager	2.1249
			Forager	2.1249
			Forager	2.5971
			Excavator	2.361
			Forager	2.1249
			Forager	1.9675
			Forager	1.8888
			Forager	2.6758
			Forager	2.361
			Forager	2.4397
			Forager	2.2036
			Forager	2.5184
			Forager	2.5184
			Forager	2.7545
			Forager	2.361
			Forager	2.5971
			Forager	2.6758
			Forager	1.9675
			Forager	1.9675
			Forager	1.8888
			Forager	2.2036
			Forager	2.361
			Forager	1.6527
			Excavator	2.5971
			Excavator	1.574
			Forager	2.361
			Forager	2.0462
			Forager	2.0462
			Excavator	2.1249
			Excavator	2.361
			Excavator	1.8101
			Excavator	1.8888
			Excavator	1.7314
			Excavator	1.6527
			Excavator	1.6527

## Sheet: Phoridae - Fly wing length
phorid	fly_wing_length (mm)
Eibesfeldtphora erthali	1.60976
Eibesfeldtphora erthali	2.14634
Eibesfeldtphora erthali	2.19512
Eibesfeldtphora erthali	2.19512
Eibesfeldtphora erthali	2
Eibesfeldtphora erthali	2.31707
Eibesfeldtphora erthali	2.09756
Eibesfeldtphora erthali	2.07317
Eibesfeldtphora erthali	1.80488
Eibesfeldtphora erthali	2.31707
Eibesfeldtphora erthali	1.90244
Eibesfeldtphora erthali	1.97561
Eibesfeldtphora erthali	2.07317
Eibesfeldtphora erthali	1.53659
Eibesfeldtphora erthali	1.95122
Eibesfeldtphora erthali	2.07317
Eibesfeldtphora erthali	2.12195
Eibesfeldtphora erthali	1.73171
Eibesfeldtphora erthali	2.17073
Eibesfeldtphora erthali	1.95122
Eibesfeldtphora erthali	1.73171
Eibesfeldtphora erthali	1.95122
Eibesfeldtphora erthali	1.87805
Eibesfeldtphora erthali	2.31707
Eibesfeldtphora erthali	2.53659
Eibesfeldtphora erthali	1.73171
Eibesfeldtphora erthali	2
Eibesfeldtphora erthali	2.56098
Eibesfeldtphora erthali	2.39024
Eibesfeldtphora erthali	2.12195
Eibesfeldtphora erthali	2.17073
Eibesfeldtphora erthali	1.65854
Eibesfeldtphora erthali	2.14634
Eibesfeldtphora erthali	2.07317
Eibesfeldtphora erthali	1.85366
Eibesfeldtphora erthali	2.09756
Eibesfeldtphora erthali	2.19512
Eibesfeldtphora erthali	1.70732
Eibesfeldtphora erthali	2.09756
Eibesfeldtphora erthali	1.80488
Eibesfeldtphora erthali	2.17073
Eibesfeldtphora erthali	2.09756
Eibesfeldtphora erthali	2.14634
Eibesfeldtphora erthali	2.04878
Eibesfeldtphora erthali	2.19512
Eibesfeldtphora erthali	2
Eibesfeldtphora erthali	1.95122
Eibesfeldtphora erthali	2.31707
Eibesfeldtphora erthali	2.12195
Eibesfeldtphora erthali	1.73171
Eibesfeldtphora erthali	1.95122
Eibesfeldtphora erthali	2.34146
Eibesfeldtphora erthali	1.95122
Eibesfeldtphora erthali	2.43902
Eibesfeldtphora erthali	1.95122
Eibesfeldtphora erthali	1.95122
Eibesfeldtphora erthali	2.4878
Eibesfeldtphora erthali	1.70732
Eibesfeldtphora erthali	2.09756
Eibesfeldtphora erthali	2.21951
Eibesfeldtphora erthali	1.60976
Eibesfeldtphora erthali	2.46341
Eibesfeldtphora erthali	1.58537
Eibesfeldtphora erthali	1.63415
Eibesfeldtphora erthali	1.95122
Eibesfeldtphora erthali	2.09756
Eibesfeldtphora erthali	1.78049
Eibesfeldtphora erthali	2.19512
Eibesfeldtphora erthali	2.14634
Eibesfeldtphora erthali	1.95122
Eibesfeldtphora erthali	2.17073
Eibesfeldtphora erthali	2.21951
Eibesfeldtphora erthali	1.7561
Eibesfeldtphora erthali	1.46341
Eibesfeldtphora erthali	1.63415
Eibesfeldtphora erthali	1.70732
Eibesfeldtphora erthali	1.73171
Eibesfeldtphora erthali	1.97561
Eibesfeldtphora erthali	1.95122
Eibesfeldtphora erthali	2.14634
Eibesfeldtphora erthali	1.85366
Eibesfeldtphora erthali	1.60976
Eibesfeldtphora erthali	2.41463
Eibesfeldtphora erthali	2.53659
Eibesfeldtphora erthali	2.26829
Eibesfeldtphora erthali	2.31707
Eibesfeldtphora erthali	1.95122
Eibesfeldtphora erthali	2.12195
Eibesfeldtphora erthali	2.19512
Eibesfeldtphora erthali	1.95122
Eibesfeldtphora erthali	1.85366
Eibesfeldtphora erthali	1.70732
Eibesfeldtphora erthali	1.82927
Eibesfeldtphora erthali	1.63415
Eibesfeldtphora erthali	1.7561
Eibesfeldtphora erthali	1.95122
Eibesfeldtphora erthali	2.19512
Eibesfeldtphora erthali	2.12195
Eibesfeldtphora erthali	2.09756
Eibesfeldtphora erthali	1.87805
Eibesfeldtphora erthali	1.82927
Eibesfeldtphora erthali	2.63415
Eibesfeldtphora erthali	2.07317
Eibesfeldtphora erthali	2.68293
Eibesfeldtphora erthali	1.95122
Eibesfeldtphora erthali	1.43902
Eibesfeldtphora erthali	2.14634
Eibesfeldtphora erthali	2.12195
Eibesfeldtphora erthali	2.43902
Eibesfeldtphora erthali	2.07317
Eibesfeldtphora erthali	2.26829
Eibesfeldtphora erthali	2.14634
Eibesfeldtphora erthali	2.26829
Eibesfeldtphora erthali	2.43902
Eibesfeldtphora erthali	1.53659
Eibesfeldtphora erthali	1.85366
Eibesfeldtphora erthali	2
Eibesfeldtphora erthali	1.78049
Eibesfeldtphora erthali	1.87805
Eibesfeldtphora erthali	2.2439
Eibesfeldtphora erthali	1.95122
Eibesfeldtphora erthali	1.95122
Eibesfeldtphora erthali	2.43902
Eibesfeldtphora erthali	2.68293
Eibesfeldtphora erthali	2.14634
Eibesfeldtphora erthali	2
Eibesfeldtphora erthali	2.34146
Eibesfeldtphora erthali	1.85366
Eibesfeldtphora erthali	2.02439
Eibesfeldtphora erthali	1.95122
Eibesfeldtphora erthali	1.95122
Eibesfeldtphora erthali	1.82927
Eibesfeldtphora erthali	1.95122
Eibesfeldtphora erthali	1.85366
Eibesfeldtphora erthali	2.09756
Eibesfeldtphora erthali	1.82927
Eibesfeldtphora erthali	1.90244
Eibesfeldtphora erthali	1.87805
Eibesfeldtphora erthali	2.14634
Eibesfeldtphora erthali	1.36585
Eibesfeldtphora erthali	2.04878
Eibesfeldtphora erthali	1.90244
Eibesfeldtphora erthali	1.58537
Eibesfeldtphora erthali	1.95122
Eibesfeldtphora erthali	1.97561
Eibesfeldtphora erthali	1.92683
Eibesfeldtphora erthali	2.19512
Eibesfeldtphora erthali	2.12195
Eibesfeldtphora erthali	2.2439
Eibesfeldtphora erthali	1.82927
Eibesfeldtphora erthali	2.09756
Eibesfeldtphora erthali	2.43902
Eibesfeldtphora erthali	1.95122
Eibesfeldtphora erthali	1.95122
Eibesfeldtphora erthali	2.39024
Apocephalus vicosae	1.63415
Apocephalus vicosae	1.46341
Apocephalus vicosae	1.26829
Apocephalus vicosae	1.58537
Apocephalus vicosae	1.31707
Apocephalus vicosae	1.46341
Apocephalus vicosae	1.53659
Apocephalus vicosae	1.34146
Apocephalus vicosae	1.46341
Apocephalus vicosae	1.53659
Apocephalus vicosae	1.58537
Apocephalus vicosae	1.39024
Apocephalus vicosae	1.60976
Apocephalus vicosae	1.34146
Apocephalus vicosae	1.70732
Apocephalus vicosae	1.34146
Apocephalus vicosae	1.46341
Apocephalus vicosae	1.21951
Apocephalus vicosae	1.21951
Apocephalus vicosae	1.58537
Apocephalus vicosae	1.70732
Apocephalus vicosae	1.46341
Apocephalus vicosae	1.17073
Apocephalus vicosae	1.34146
Apocephalus vicosae	1.7561
Apocephalus vicosae	1.60976
Apocephalus vicosae	1.58537
Apocephalus vicosae	1.53659
Apocephalus vicosae	1.46341
Apocephalus vicosae	1.34146
Apocephalus vicosae	1.70732
Apocephalus vicosae	1.58537
Apocephalus vicosae	1.21951
Apocephalus vicosae	1.46341
Apocephalus vicosae	1.65854
Apocephalus vicosae	1.5122
Apocephalus vicosae	1.60976
Apocephalus vicosae	1.02439
Apocephalus vicosae	1.21951
Apocephalus vicosae	1.58537
Apocephalus vicosae	1.63415
Apocephalus vicosae	1.36585
Apocephalus vicosae	1.60976
Apocephalus vicosae	1.31707
Apocephalus vicosae	1.53659
Apocephalus vicosae	1.46341
Apocephalus vicosae	1.58537
Apocephalus vicosae	1.46341
Apocephalus vicosae	1.58537
Apocephalus vicosae	1.36585
Apocephalus vicosae	1.82927
Apocephalus vicosae	1.46341
Apocephalus vicosae	1.39024
Apocephalus vicosae	1.21951
Apocephalus vicosae	1.34146
Apocephalus vicosae	1.46341
Apocephalus vicosae	1.53659
Apocephalus vicosae	1.09756
Apocephalus vicosae	1.39024
Apocephalus vicosae	1.85366
Apocephalus vicosae	1.60976
Apocephalus vicosae	1.5122
Apocephalus vicosae	1.34146
Apocephalus vicosae	1.14634
Apocephalus vicosae	1.09756
Apocephalus vicosae	1.34146
Apocephalus vicosae	1.65854
Apocephalus vicosae	1.39024
Apocephalus vicosae	1.34146
Apocephalus vicosae	1.53659
Apocephalus vicosae	1.65854
Apocephalus vicosae	1.58537
Apocephalus vicosae	1.46341
Apocephalus vicosae	1.58537
Apocephalus vicosae	1.36585
Apocephalus vicosae	1.21951
Apocephalus vicosae	1.14634
Apocephalus vicosae	1.21951
Apocephalus vicosae	1.21951
Apocephalus vicosae	1.34146
Apocephalus vicosae	1.21951
Apocephalus vicosae	1.46341
Apocephalus vicosae	1.21951
Apocephalus vicosae	1.4878
Apocephalus vicosae	1.46341
Apocephalus vicosae	1.53659
Apocephalus vicosae	1.41463
Apocephalus vicosae	1.26829
Apocephalus vicosae	1.21951
Apocephalus vicosae	1.53659
Apocephalus vicosae	1.46341
Apocephalus vicosae	1.63415
Apocephalus vicosae	1.31707
Apocephalus vicosae	1.26829
Apocephalus vicosae	1.39024
Apocephalus vicosae	1.56098
Apocephalus vicosae	1.63415
Apocephalus vicosae	1.4878
Apocephalus vicosae	1.46341
Apocephalus vicosae	1.41463
Apocephalus vicosae	1.53659
Apocephalus vicosae	1.31707
Apocephalus vicosae	1.21951
Apocephalus vicosae	1.46341
Apocephalus vicosae	1.36585
Apocephalus vicosae	1.21951
Apocephalus vicosae	1.43902
Apocephalus vicosae	1.09756
Apocephalus vicosae	1.21951
Apocephalus vicosae	1.12195
Apocephalus vicosae	1.21951
Apocephalus vicosae	1.46341
Apocephalus vicosae	1.21951
Apocephalus vicosae	1.09756
Apocephalus vicosae	1.46341
Apocephalus vicosae	1.46341
Apocephalus vicosae	1.12195
Apocephalus vicosae	1.5122
Apocephalus vicosae	1.46341
Apocephalus vicosae	1.2439
Apocephalus vicosae	1.58537
Apocephalus vicosae	1.21951
Apocephalus vicosae	1.46341
Apocephalus vicosae	1.21951
Apocephalus vicosae	1.4878
Apocephalus vicosae	1.46341
Apocephalus vicosae	1.09756
Apocephalus vicosae	1.46341
Apocephalus vicosae	1.46341
Apocephalus vicosae	1.29268
Apocephalus vicosae	1.21951
Apocephalus vicosae	1.12195
Apocephalus vicosae	1.21951
Apocephalus vicosae	1.2439
Apocephalus vicosae	1.5122
Apocephalus vicosae	1.21951
Apocephalus vicosae	1.21951
Apocephalus vicosae	1.46341
Apocephalus vicosae	1.14634
Apocephalus vicosae	1.09756
Apocephalus vicosae	1.21951
Apocephalus vicosae	1.36585
Apocephalus vicosae	1.46341
Apocephalus vicosae	1.46341
Apocephalus vicosae	1.46341
Apocephalus vicosae	1.2439
Apocephalus vicosae	1.5122
Apocephalus vicosae	1.46341
Apocephalus vicosae	1.5122
Apocephalus vicosae	1.58537
Apocephalus vicosae	1.46341
Apocephalus vicosae	1.21951
Apocephalus vicosae	1.21951
Apocephalus vicosae	1.17073
Apocephalus vicosae	1.46341
Apocephalus vicosae	1.34146
Apocephalus vicosae	1.5122
Myrmosicarius grandicornis	1.21951
Myrmosicarius grandicornis	1.21951
Myrmosicarius grandicornis	0.97561
Myrmosicarius grandicornis	1.04878
Myrmosicarius grandicornis	0.97561
Myrmosicarius grandicornis	0.97561
Myrmosicarius grandicornis	0.95122
Myrmosicarius grandicornis	1.04878
Myrmosicarius grandicornis	1
Myrmosicarius grandicornis	0.97561
Myrmosicarius grandicornis	0.926829
Myrmosicarius grandicornis	0.95122
Myrmosicarius grandicornis	0.97561
Myrmosicarius grandicornis	0.97561
Myrmosicarius grandicornis	1.21951
Myrmosicarius grandicornis	0.97561
Myrmosicarius grandicornis	0.97561
Myrmosicarius grandicornis	1.02439
Myrmosicarius grandicornis	0.97561
Myrmosicarius grandicornis	0.97561
Myrmosicarius grandicornis	0.97561
Myrmosicarius grandicornis	1
Myrmosicarius grandicornis	0.95122
Myrmosicarius grandicornis	1
Myrmosicarius grandicornis	0.97561
Myrmosicarius grandicornis	0.853659
Myrmosicarius grandicornis	0.97561
Myrmosicarius grandicornis	0.97561
Myrmosicarius grandicornis	0.97561
Myrmosicarius grandicornis	0.95122
Myrmosicarius grandicornis	0.97561
Myrmosicarius grandicornis	0.97561
Myrmosicarius grandicornis	1.09756
Myrmosicarius grandicornis	0.97561
Myrmosicarius grandicornis	0.97561
Myrmosicarius grandicornis	1.07317
Myrmosicarius grandicornis	1.09756
Myrmosicarius grandicornis	1.21951
Myrmosicarius grandicornis	0.97561
Myrmosicarius grandicornis	1.07317
Myrmosicarius grandicornis	0.97561
Myrmosicarius grandicornis	0.926829
Myrmosicarius grandicornis	0.878049
Myrmosicarius grandicornis	0.97561
Myrmosicarius grandicornis	1.04878
Myrmosicarius grandicornis	0.926829
Myrmosicarius grandicornis	1.02439
Myrmosicarius grandicornis	1
Myrmosicarius grandicornis	1.12195
Myrmosicarius grandicornis	0.97561
Myrmosicarius grandicornis	1.09756
Myrmosicarius grandicornis	1.21951
Myrmosicarius grandicornis	1.17073
Myrmosicarius grandicornis	1.31707
Myrmosicarius grandicornis	1.21951
Myrmosicarius grandicornis	1.21951
Myrmosicarius grandicornis	0.97561
Myrmosicarius grandicornis	1.04878
Myrmosicarius grandicornis	0.902439
Myrmosicarius grandicornis	0.95122
Myrmosicarius grandicornis	0.853659
Myrmosicarius grandicornis	0.97561
Myrmosicarius grandicornis	0.97561
Myrmosicarius grandicornis	0.97561
Myrmosicarius grandicornis	0.97561
Myrmosicarius grandicornis	0.926829
Myrmosicarius grandicornis	0.902439
Myrmosicarius grandicornis	1.09756
Myrmosicarius grandicornis	1.09756
Myrmosicarius grandicornis	1.14634
Myrmosicarius grandicornis	0.97561
Myrmosicarius grandicornis	0.902439
Myrmosicarius grandicornis	0.97561
Myrmosicarius grandicornis	0.926829
Myrmosicarius grandicornis	0.97561
Myrmosicarius grandicornis	0.97561
Myrmosicarius grandicornis	0.926829
Myrmosicarius grandicornis	1.09756
Myrmosicarius grandicornis	0.97561
Myrmosicarius grandicornis	0.926829
Myrmosicarius grandicornis	0.97561
Myrmosicarius grandicornis	0.902439
Myrmosicarius grandicornis	0.97561
Myrmosicarius grandicornis	0.97561
Myrmosicarius grandicornis	0.926829
Myrmosicarius grandicornis	1.04878
Myrmosicarius grandicornis	1.21951
Myrmosicarius grandicornis	0.97561
Myrmosicarius grandicornis	0.97561
Myrmosicarius grandicornis	0.97561
Myrmosicarius grandicornis	0.902439
Myrmosicarius grandicornis	0.926829
Myrmosicarius grandicornis	0.97561
Myrmosicarius grandicornis	1.09756
Myrmosicarius grandicornis	0.902439
Myrmosicarius grandicornis	0.97561
Myrmosicarius grandicornis	1.21951
Myrmosicarius grandicornis	0.97561
Myrmosicarius grandicornis	0.926829
Myrmosicarius grandicornis	0.97561
Myrmosicarius grandicornis	0.97561
Myrmosicarius grandicornis	1.09756
Myrmosicarius grandicornis	0.97561
Myrmosicarius grandicornis	0.97561
Myrmosicarius grandicornis	0.926829
Myrmosicarius grandicornis	0.902439
Myrmosicarius grandicornis	0.97561
Myrmosicarius grandicornis	1.09756
Myrmosicarius grandicornis	1.09756
Myrmosicarius grandicornis	1.21951
Myrmosicarius grandicornis	0.97561
Myrmosicarius grandicornis	1.12195
Myrmosicarius grandicornis	1.07317
Myrmosicarius grandicornis	0.97561
Myrmosicarius grandicornis	0.97561
Myrmosicarius grandicornis	1.04878
Myrmosicarius grandicornis	1.09756
Myrmosicarius grandicornis	0.97561
Myrmosicarius grandicornis	0.97561
Myrmosicarius grandicornis	1.02439
Myrmosicarius grandicornis	0.97561
Myrmosicarius grandicornis	0.926829
Myrmosicarius grandicornis	0.97561
Myrmosicarius grandicornis	0.97561
Myrmosicarius grandicornis	0.853659
Myrmosicarius grandicornis	0.97561
Myrmosicarius grandicornis	0.97561
Myrmosicarius grandicornis	0.902439
Myrmosicarius grandicornis	0.902439
Myrmosicarius grandicornis	0.97561
Myrmosicarius grandicornis	1.09756
Myrmosicarius grandicornis	0.97561
Myrmosicarius grandicornis	0.97561
Myrmosicarius grandicornis	0.95122
Myrmosicarius grandicornis	0.97561
Myrmosicarius grandicornis	1.02439
Myrmosicarius grandicornis	0.97561
Myrmosicarius grandicornis	0.97561
Myrmosicarius grandicornis	0.926829
Myrmosicarius grandicornis	1.07317
Myrmosicarius grandicornis	0.97561
Myrmosicarius grandicornis	1.09756
Myrmosicarius grandicornis	0.97561
Myrmosicarius grandicornis	0.97561
Myrmosicarius grandicornis	0.97561
Myrmosicarius grandicornis	0.853659
Myrmosicarius grandicornis	0.97561
Myrmosicarius grandicornis	0.853659
Myrmosicarius grandicornis	0.878049
Myrmosicarius grandicornis	0.97561
Myrmosicarius grandicornis	0.97561
Myrmosicarius grandicornis	0.97561
Myrmosicarius grandicornis	1.21951
Myrmosicarius grandicornis	0.97561
Myrmosicarius grandicornis	0.97561
Myrmosicarius grandicornis	1.17073
Myrmosicarius grandicornis	0.97561
Myrmosicarius grandicornis	0.926829
Myrmosicarius grandicornis	0.853659
Myrmosicarius grandicornis	0.97561
Myrmosicarius grandicornis	1.21951
Myrmosicarius grandicornis	1.12195
Myrmosicarius grandicornis	1.21951
Myrmosicarius grandicornis	0.97561
Myrmosicarius grandicornis	1.09756
Myrmosicarius grandicornis	1.04878
Myrmosicarius grandicornis	1.21951
Myrmosicarius grandicornis	0.97561
Myrmosicarius grandicornis	1.02439
Myrmosicarius grandicornis	0.97561
Myrmosicarius grandicornis	0.853659
Myrmosicarius grandicornis	0.97561
Myrmosicarius grandicornis	0.97561
Myrmosicarius grandicornis	0.97561
Myrmosicarius grandicornis	1.04878
Myrmosicarius grandicornis	0.97561
Myrmosicarius grandicornis	1.04878
Myrmosicarius grandicornis	0.926829
Myrmosicarius grandicornis	0.97561
Myrmosicarius grandicornis	0.97561
Myrmosicarius grandicornis	0.97561
Myrmosicarius grandicornis	0.97561
Apocephalus attophilus	1.21951
Apocephalus attophilus	1.21951
Apocephalus attophilus	1.34146
Apocephalus attophilus	1.46341
Apocephalus attophilus	1.21951
Apocephalus attophilus	1.09756
Apocephalus attophilus	1.34146
Apocephalus attophilus	1.36585
Apocephalus attophilus	1.29268
Apocephalus attophilus	1.58537
Apocephalus attophilus	1.46341
Apocephalus attophilus	0.97561
Apocephalus attophilus	1.34146
Apocephalus attophilus	1.21951
Apocephalus attophilus	1.09756
Apocephalus attophilus	1.09756
Apocephalus attophilus	1.21951
Apocephalus attophilus	1.34146
Apocephalus attophilus	1.21951
Apocephalus attophilus	1.34146
Apocephalus attophilus	1.46341
Apocephalus attophilus	1.46341
Apocephalus attophilus	1.21951
Apocephalus attophilus	1.34146
Apocephalus attophilus	1.21951
Apocephalus attophilus	1.46341
Apocephalus attophilus	1.09756
Apocephalus attophilus	1.21951
Apocephalus attophilus	0.97561
Apocephalus attophilus	1.09756
Apocephalus attophilus	1.14634
Apocephalus attophilus	1.34146
Apocephalus attophilus	1.36585
Apocephalus attophilus	1.34146
Apocephalus attophilus	1.46341
Apocephalus attophilus	1.34146
Apocephalus attophilus	1.21951
Apocephalus attophilus	1.21951
Apocephalus attophilus	1.09756
Apocephalus attophilus	1.09756
Apocephalus attophilus	1.21951
Apocephalus attophilus	1.21951
Apocephalus attophilus	1.09756
Apocephalus attophilus	1.21951
Apocephalus attophilus	1.17073
Apocephalus attophilus	1.09756
Apocephalus attophilus	1.02439
Apocephalus attophilus	1.09756
Apocephalus attophilus	1.46341
Apocephalus attophilus	1.29268
Apocephalus attophilus	1.58537
Apocephalus attophilus	1.34146
Apocephalus attophilus	1.46341
Apocephalus attophilus	1.46341
Apocephalus attophilus	1.34146
Apocephalus attophilus	1.34146
Apocephalus attophilus	1.21951
Apocephalus attophilus	1.34146
Apocephalus attophilus	1.2439
Apocephalus attophilus	1.21951
Apocephalus attophilus	1.21951
Apocephalus attophilus	1.43902
Apocephalus attophilus	1.41463
Apocephalus attophilus	1.21951
Apocephalus attophilus	1.34146
Apocephalus attophilus	1.21951
Apocephalus attophilus	1.21951
Apocephalus attophilus	1.09756
Apocephalus attophilus	1.21951
Apocephalus attophilus	1.34146
Apocephalus attophilus	1.21951
Apocephalus attophilus	1.21951
Apocephalus attophilus	1.46341
Apocephalus attophilus	1.58537
Apocephalus attophilus	1.09756
Apocephalus attophilus	1.34146
Apocephalus attophilus	1.34146
Apocephalus attophilus	1.58537
Apocephalus attophilus	1.46341
Apocephalus attophilus	1.31707
Apocephalus attophilus	1.34146
Apocephalus attophilus	1.46341
Apocephalus attophilus	1.34146
Apocephalus attophilus	1.5122
Apocephalus attophilus	1.21951
Apocephalus attophilus	1.34146
Apocephalus attophilus	1.39024
Apocephalus attophilus	1.46341
Apocephalus attophilus	1.41463
Apocephalus attophilus	1.21951
Apocephalus attophilus	1.09756
Apocephalus attophilus	1.26829
Apocephalus attophilus	1.21951
Apocephalus attophilus	1.41463
Apocephalus attophilus	1.46341
Apocephalus attophilus	1.34146
Apocephalus attophilus	1.34146
Apocephalus attophilus	1.21951
Apocephalus attophilus	1.09756
Apocephalus attophilus	1.46341
Apocephalus attophilus	1.31707
Apocephalus attophilus	1.26829
Apocephalus attophilus	1.34146
Apocephalus attophilus	1.2439
Apocephalus attophilus	1.46341
Apocephalus attophilus	1.34146
Apocephalus attophilus	1.21951
Apocephalus attophilus	1.09756
Apocephalus attophilus	1.21951
Apocephalus attophilus	1.34146
Apocephalus attophilus	1.26829
Apocephalus attophilus	1.09756
Apocephalus attophilus	1.31707
Apocephalus attophilus	1.46341
Apocephalus attophilus	1.2439
Apocephalus attophilus	1.29268
Apocephalus attophilus	1.46341
Apocephalus attophilus	1.26829
Apocephalus attophilus	1.21951
Apocephalus attophilus	1.21951
Apocephalus attophilus	1.21951
Apocephalus attophilus	1.17073
Apocephalus attophilus	1.34146
Apocephalus attophilus	1.09756
Apocephalus attophilus	1.34146
Apocephalus attophilus	1.46341
Apocephalus attophilus	1.34146
Apocephalus attophilus	1.34146
Apocephalus attophilus	1.46341
Apocephalus attophilus	1.21951
Apocephalus attophilus	1.26829
Apocephalus attophilus	1.14634
Apocephalus attophilus	1.31707
Apocephalus attophilus	1.46341
Apocephalus attophilus	1.46341
Apocephalus attophilus	1.36585
Apocephalus attophilus	1.34146
Apocephalus attophilus	1.09756
Apocephalus attophilus	0.97561
Apocephalus attophilus	1.09756
Apocephalus attophilus	1.09756
Apocephalus attophilus	1.21951
Apocephalus attophilus	1.09756
Apocephalus attophilus	1.21951
Apocephalus attophilus	1.46341
Apocephalus attophilus	1.29268
Apocephalus attophilus	1.2439
Apocephalus attophilus	1.21951
Apocephalus attophilus	1.21951
Apocephalus attophilus	1.14634
Apocephalus attophilus	1.34146
Apocephalus attophilus	1.36585
Apocephalus attophilus	1.12195
Apocephalus attophilus	1.2439
Apocephalus attophilus	1.29268
Apocephalus attophilus	1.34146
Apocephalus attophilus	1.21951
Apocephalus attophilus	1.21951
Apocephalus attophilus	1.12195
Apocephalus attophilus	1.26829
Apocephalus attophilus	1.21951
Apocephalus attophilus	1.21951
Apocephalus attophilus	1.12195
Apocephalus attophilus	1.21951
Apocephalus attophilus	1.14634
Apocephalus attophilus	1.2439
Apocephalus attophilus	1.26829
Apocephalus attophilus	1.12195
Apocephalus attophilus	1.14634
Apocephalus attophilus	1.46341
Apocephalus attophilus	1.14634
Apocephalus attophilus	1.12195
Apocephalus attophilus	1.29268
Apocephalus attophilus	1.21951
Apocephalus attophilus	1.12195
Apocephalus attophilus	1.26829
Apocephalus attophilus	1.31707
Apocephalus attophilus	1.34146
Apocephalus attophilus	1.21951
Apocephalus attophilus	1.4878
Apocephalus attophilus	1.34146
Apocephalus attophilus	1.29268
Apocephalus attophilus	1.2439
Apocephalus attophilus	1.09756
Apocephalus attophilus	1.21951
Apocephalus attophilus	1.46341
Apocephalus attophilus	1.31707
Apocephalus attophilus	1.36585
Apocephalus attophilus	1.34146
Apocephalus attophilus	1.29268
Apocephalus attophilus	1.17073
Apocephalus attophilus	1.46341
Apocephalus attophilus	1.46341
Apocephalus attophilus	1.4878
Apocephalus attophilus	1.36585
Apocephalus attophilus	1.58537
Apocephalus attophilus	1.4878
Apocephalus attophilus	1.46341
Apocephalus attophilus	1.36585
Apocephalus attophilus	1.46341
Apocephalus attophilus	1.36585

## Sheet: Phoridae - Ant head width
emerging phorid	parasitized ant_head_width (mm)
Eibesfeldtphora erthali	2.8332
Eibesfeldtphora erthali	3.6989
Eibesfeldtphora erthali	4.0137
Eibesfeldtphora erthali	3.8563
Eibesfeldtphora erthali	3.6989
Eibesfeldtphora erthali	4.4072
Eibesfeldtphora erthali	4.3285
Eibesfeldtphora erthali	4.4072
Eibesfeldtphora erthali	3.5415
Eibesfeldtphora erthali	4.5646
Eibesfeldtphora erthali	3.3054
Eibesfeldtphora erthali	2.9906
Eibesfeldtphora erthali	3.8563
Eibesfeldtphora erthali	3.3054
Eibesfeldtphora erthali	3.5415
Eibesfeldtphora erthali	3.3841
Eibesfeldtphora erthali	3.6202
Eibesfeldtphora erthali	3.4628
Eibesfeldtphora erthali	3.5415
Eibesfeldtphora erthali	2.6758
Eibesfeldtphora erthali	2.8332
Eibesfeldtphora erthali	3.5415
Eibesfeldtphora erthali	4.2498
Eibesfeldtphora erthali	3.0693
Eibesfeldtphora erthali	3.6989
Eibesfeldtphora erthali	3.935
Eibesfeldtphora erthali	3.7776
Eibesfeldtphora erthali	4.1711
Eibesfeldtphora erthali	4.2498
Eibesfeldtphora erthali	4.5646
Eibesfeldtphora erthali	4.0924
Eibesfeldtphora erthali	3.0693
Eibesfeldtphora erthali	3.4628
Eibesfeldtphora erthali	3.6989
Eibesfeldtphora erthali	3.148
Eibesfeldtphora erthali	2.7545
Eibesfeldtphora erthali	2.7545
Eibesfeldtphora erthali	2.7545
Eibesfeldtphora erthali	3.5415
Eibesfeldtphora erthali	3.7776
Eibesfeldtphora erthali	3.3841
Eibesfeldtphora erthali	3.4628
Eibesfeldtphora erthali	2.7545
Eibesfeldtphora erthali	3.3841
Eibesfeldtphora erthali	4.0137
Eibesfeldtphora erthali	3.6989
Eibesfeldtphora erthali	3.7776
Eibesfeldtphora erthali	2.9119
Eibesfeldtphora erthali	3.4628
Eibesfeldtphora erthali	3.2267
Eibesfeldtphora erthali	2.5971
Eibesfeldtphora erthali	3.5415
Eibesfeldtphora erthali	3.2267
Eibesfeldtphora erthali	3.7776
Eibesfeldtphora erthali	4.1711
Eibesfeldtphora erthali	3.935
Eibesfeldtphora erthali	3.4628
Eibesfeldtphora erthali	7.0043
Eibesfeldtphora erthali	3.6989
Eibesfeldtphora erthali	3.3841
Eibesfeldtphora erthali	4.1711
Eibesfeldtphora erthali	2.7545
Eibesfeldtphora erthali	4.1711
Eibesfeldtphora erthali	3.3054
Eibesfeldtphora erthali	2.8332
Eibesfeldtphora erthali	3.3841
Eibesfeldtphora erthali	3.0693
Eibesfeldtphora erthali	6.9256
Eibesfeldtphora erthali	3.148
Eibesfeldtphora erthali	3.6989
Eibesfeldtphora erthali	3.5415
Eibesfeldtphora erthali	3.148
Eibesfeldtphora erthali	3.2267
Eibesfeldtphora erthali	3.7776
Eibesfeldtphora erthali	4.0924
Eibesfeldtphora erthali	3.7776
Eibesfeldtphora erthali	3.7776
Eibesfeldtphora erthali	3.5415
Eibesfeldtphora erthali	3.5415
Eibesfeldtphora erthali	3.4628
Eibesfeldtphora erthali	3.6989
Eibesfeldtphora erthali	2.6758
Eibesfeldtphora erthali	2.8332
Eibesfeldtphora erthali	3.935
Eibesfeldtphora erthali	6.7682
Eibesfeldtphora erthali	5.9025
Eibesfeldtphora erthali	7.87
Eibesfeldtphora erthali	4.0924
Eibesfeldtphora erthali	5.1155
Eibesfeldtphora erthali	3.5415
Eibesfeldtphora erthali	3.7776
Eibesfeldtphora erthali	2.6758
Eibesfeldtphora erthali	3.2267
Eibesfeldtphora erthali	3.6202
Eibesfeldtphora erthali	3.5415
Eibesfeldtphora erthali	2.7545
Eibesfeldtphora erthali	2.9906
Eibesfeldtphora erthali	7.0043
Eibesfeldtphora erthali	7.2404
Eibesfeldtphora erthali	3.8563
Eibesfeldtphora erthali	2.9906
Eibesfeldtphora erthali	2.8332
Eibesfeldtphora erthali	6.0599
Eibesfeldtphora erthali	6.6108
Eibesfeldtphora erthali	7.5552
Eibesfeldtphora erthali	6.2173
Eibesfeldtphora erthali	3.6202
Eibesfeldtphora erthali	6.5321
Eibesfeldtphora erthali	3.2267
Eibesfeldtphora erthali	3.3841
Eibesfeldtphora erthali	3.3841
Eibesfeldtphora erthali	4.6433
Eibesfeldtphora erthali	3.6202
Eibesfeldtphora erthali	4.2498
Eibesfeldtphora erthali	4.3285
Eibesfeldtphora erthali	3.8563
Eibesfeldtphora erthali	3.7776
Eibesfeldtphora erthali	3.8563
Eibesfeldtphora erthali	3.7776
Eibesfeldtphora erthali	4.0137
Eibesfeldtphora erthali	4.2498
Eibesfeldtphora erthali	3.8563
Eibesfeldtphora erthali	4.0137
Eibesfeldtphora erthali	4.0924
Eibesfeldtphora erthali	4.0924
Eibesfeldtphora erthali	3.7776
Eibesfeldtphora erthali	4.0137
Eibesfeldtphora erthali	4.6433
Eibesfeldtphora erthali	4.3285
Eibesfeldtphora erthali	3.6202
Eibesfeldtphora erthali	3.8563
Eibesfeldtphora erthali	3.3054
Eibesfeldtphora erthali	3.0693
Eibesfeldtphora erthali	3.4628
Eibesfeldtphora erthali	3.6202
Eibesfeldtphora erthali	3.7776
Eibesfeldtphora erthali	3.6202
Eibesfeldtphora erthali	3.6989
Eibesfeldtphora erthali	3.6989
Eibesfeldtphora erthali	3.6202
Eibesfeldtphora erthali	3.6202
Eibesfeldtphora erthali	3.8563
Eibesfeldtphora erthali	3.8563
Eibesfeldtphora erthali	3.148
Eibesfeldtphora erthali	3.6202
Eibesfeldtphora erthali	4.1711
Eibesfeldtphora erthali	3.6989
Eibesfeldtphora erthali	3.8563
Eibesfeldtphora erthali	3.8563
Eibesfeldtphora erthali	3.935
Eibesfeldtphora erthali	4.0924
Eibesfeldtphora erthali	3.935
Eibesfeldtphora erthali	4.0924
Eibesfeldtphora erthali	3.5415
Eibesfeldtphora erthali	3.7776
Eibesfeldtphora erthali	4.0924
Eibesfeldtphora erthali	2.7545
Eibesfeldtphora erthali	3.0693
Apocephalus attophilus	4.0137
Apocephalus attophilus	3.8563
Apocephalus attophilus	4.0137
Apocephalus attophilus	3.7776
Apocephalus attophilus	3.6202
Apocephalus attophilus	3.2267
Apocephalus attophilus	3.6202
Apocephalus attophilus	3.8563
Apocephalus attophilus	3.4628
Apocephalus attophilus	2.8332
Apocephalus attophilus	4.1711
Apocephalus attophilus	3.7776
Apocephalus attophilus	2.6758
Apocephalus attophilus	4.6433
Apocephalus attophilus	2.4397
Apocephalus attophilus	4.8794
Apocephalus attophilus	3.148
Apocephalus attophilus	2.8332
Apocephalus attophilus	3.4628
Apocephalus attophilus	3.6989
Apocephalus attophilus	3.935
Apocephalus attophilus	2.5971
Apocephalus attophilus	2.9119
Apocephalus attophilus	3.2267
Apocephalus attophilus	2.9119
Apocephalus attophilus	3.0693
Apocephalus attophilus	2.9119
Apocephalus attophilus	3.3054
Apocephalus attophilus	3.2267
Apocephalus attophilus	3.6202
Apocephalus attophilus	3.7776
Apocephalus attophilus	2.8332
Apocephalus attophilus	3.5415
Apocephalus attophilus	3.6989
Apocephalus attophilus	2.5184
Apocephalus attophilus	2.8332
Apocephalus attophilus	2.9906
Apocephalus attophilus	2.9119
Apocephalus attophilus	3.4628
Apocephalus attophilus	3.5415
Apocephalus attophilus	4.0137
Apocephalus attophilus	2.5184
Apocephalus attophilus	2.7545
Apocephalus attophilus	3.7776
Apocephalus attophilus	3.148
Apocephalus attophilus	2.7545
Apocephalus attophilus	3.148
Apocephalus attophilus	3.2267
Apocephalus attophilus	3.6202
Apocephalus attophilus	3.6989
Apocephalus attophilus	3.935
Apocephalus attophilus	3.8563
Apocephalus attophilus	4.0924
Apocephalus attophilus	2.8332
Apocephalus attophilus	3.3054
Apocephalus attophilus	2.7545
Apocephalus attophilus	3.2267
Apocephalus attophilus	3.6989
Apocephalus attophilus	3.4628
Apocephalus attophilus	2.6758
Apocephalus attophilus	3.6202
Apocephalus attophilus	3.148
Apocephalus attophilus	2.9906
Apocephalus attophilus	2.5184
Apocephalus attophilus	3.6989
Apocephalus attophilus	3.6202
Apocephalus attophilus	3.7776
Apocephalus attophilus	3.6202
Apocephalus attophilus	3.6989
Apocephalus attophilus	3.0693
Apocephalus attophilus	3.4628
Apocephalus attophilus	3.0693
Apocephalus attophilus	3.148
Apocephalus attophilus	3.5415
Apocephalus attophilus	3.4628
Apocephalus attophilus	3.5415
Apocephalus attophilus	2.8332
Apocephalus attophilus	2.6758
Apocephalus attophilus	3.0693
Apocephalus attophilus	3.2267
Apocephalus attophilus	2.9119
Apocephalus attophilus	3.6989
Apocephalus attophilus	3.6202
Apocephalus attophilus	3.148
Apocephalus attophilus	3.6202
Apocephalus attophilus	3.3841
Apocephalus attophilus	3.4628
Apocephalus attophilus	2.9119
Apocephalus attophilus	2.7545
Apocephalus attophilus	3.148
Apocephalus attophilus	3.0693
Apocephalus attophilus	3.2267
Apocephalus attophilus	3.3841
Apocephalus attophilus	4.0924
Apocephalus attophilus	2.9906
Apocephalus attophilus	3.148
Apocephalus attophilus	3.3054
Apocephalus attophilus	3.7776
Apocephalus attophilus	2.8332
Apocephalus attophilus	2.9119
Apocephalus attophilus	2.8332
Apocephalus attophilus	3.2267
Apocephalus attophilus	4.1711
Apocephalus attophilus	2.6758
Apocephalus attophilus	3.5415
Apocephalus attophilus	2.5971
Apocephalus attophilus	3.7776
Apocephalus attophilus	3.6202
Apocephalus attophilus	3.5415
Apocephalus attophilus	3.2267
Apocephalus attophilus	2.9119
Apocephalus attophilus	2.7545
Apocephalus attophilus	2.9119
Apocephalus attophilus	2.9119
Apocephalus attophilus	3.0693
Apocephalus attophilus	3.0693
Apocephalus attophilus	2.7545
Apocephalus attophilus	3.148
Apocephalus attophilus	3.7776
Apocephalus attophilus	3.3054
Apocephalus attophilus	3.935
Apocephalus attophilus	3.8563
Apocephalus attophilus	3.6989
Apocephalus attophilus	2.7545
Apocephalus attophilus	3.8563
Apocephalus attophilus	2.9906
Apocephalus attophilus	2.9119
Apocephalus attophilus	2.9119
Apocephalus attophilus	2.9906
Apocephalus attophilus	3.5415
Apocephalus attophilus	3.7776
Apocephalus attophilus	2.8332
Apocephalus attophilus	3.5415
Apocephalus attophilus	2.5971
Apocephalus attophilus	2.5184
Apocephalus attophilus	2.9119
Apocephalus attophilus	3.0693
Apocephalus attophilus	2.9119
Apocephalus attophilus	3.3054
Apocephalus attophilus	2.8332
Apocephalus attophilus	3.5415
Apocephalus attophilus	2.9119
Apocephalus attophilus	3.0693
Apocephalus attophilus	2.8332
Apocephalus attophilus	3.148
Apocephalus attophilus	3.6202
Apocephalus attophilus	2.9906
Apocephalus attophilus	3.8563
Apocephalus attophilus	3.3841
Apocephalus attophilus	3.3054
Apocephalus attophilus	2.9906
Apocephalus attophilus	2.4397
Apocephalus attophilus	3.3054
Apocephalus attophilus	1.4953
Apocephalus attophilus	2.2823
Apocephalus attophilus	2.9119
Apocephalus attophilus	2.6758
Apocephalus attophilus	2.9119
Apocephalus attophilus	3.3054
Apocephalus attophilus	3.5415
Apocephalus attophilus	3.2267
Apocephalus attophilus	1.8888
Apocephalus attophilus	3.0693
Apocephalus attophilus	4.1711
Apocephalus attophilus	1.4166
Apocephalus attophilus	3.4628
Apocephalus attophilus	3.148
Apocephalus attophilus	3.2267
Apocephalus vicosae	3.148
Apocephalus vicosae	2.7545
Apocephalus vicosae	3.3054
Apocephalus vicosae	3.2267
Apocephalus vicosae	3.3841
Apocephalus vicosae	3.4628
Apocephalus vicosae	3.0693
Apocephalus vicosae	2.5971
Apocephalus vicosae	2.361
Apocephalus vicosae	3.0693
Apocephalus vicosae	2.7545
Apocephalus vicosae	2.9119
Apocephalus vicosae	3.6202
Apocephalus vicosae	3.3841
Apocephalus vicosae	3.3841
Apocephalus vicosae	3.4628
Apocephalus vicosae	3.148
Apocephalus vicosae	3.3054
Apocephalus vicosae	2.7545
Apocephalus vicosae	2.8332
Apocephalus vicosae	2.5184
Apocephalus vicosae	3.0693
Apocephalus vicosae	2.5971
Apocephalus vicosae	2.361
Apocephalus vicosae	2.9906
Apocephalus vicosae	3.6202
Apocephalus vicosae	3.148
Apocephalus vicosae	3.148
Apocephalus vicosae	2.7545
Apocephalus vicosae	2.5184
Apocephalus vicosae	3.6202
Apocephalus vicosae	3.2267
Apocephalus vicosae	2.361
Apocephalus vicosae	3.148
Apocephalus vicosae	3.3841
Apocephalus vicosae	2.9906
Apocephalus vicosae	3.3841
Apocephalus vicosae	3.0693
Apocephalus vicosae	2.4397
Apocephalus vicosae	2.8332
Apocephalus vicosae	2.6758
Apocephalus vicosae	2.9906
Apocephalus vicosae	2.5184
Apocephalus vicosae	2.9906
Apocephalus vicosae	2.9906
Apocephalus vicosae	2.8332
Apocephalus vicosae	2.5971
Apocephalus vicosae	2.7545
Apocephalus vicosae	2.9906
Apocephalus vicosae	3.3841
Apocephalus vicosae	3.5415
Apocephalus vicosae	2.8332
Apocephalus vicosae	3.6202
Apocephalus vicosae	2.8332
Apocephalus vicosae	3.3841
Apocephalus vicosae	2.6758
Apocephalus vicosae	2.5971
Apocephalus vicosae	3.5415
Apocephalus vicosae	3.4628
Apocephalus vicosae	2.5184
Apocephalus vicosae	3.4628
Apocephalus vicosae	3.3054
Apocephalus vicosae	2.5971
Apocephalus vicosae	2.361
Apocephalus vicosae	2.5971
Apocephalus vicosae	3.935
Apocephalus vicosae	2.6758
Apocephalus vicosae	2.6758
Apocephalus vicosae	3.0693
Apocephalus vicosae	3.8563
Apocephalus vicosae	3.4628
Apocephalus vicosae	3.148
Apocephalus vicosae	2.9119
Apocephalus vicosae	2.7545
Apocephalus vicosae	2.6758
Apocephalus vicosae	2.4397
Apocephalus vicosae	2.8332
Apocephalus vicosae	2.6758
Apocephalus vicosae	2.7545
Apocephalus vicosae	2.361
Apocephalus vicosae	2.6758
Apocephalus vicosae	2.2036
Apocephalus vicosae	3.148
Apocephalus vicosae	3.2267
Apocephalus vicosae	3.0693
Apocephalus vicosae	2.8332
Apocephalus vicosae	2.5971
Apocephalus vicosae	2.5971
Apocephalus vicosae	3.2267
Apocephalus vicosae	2.9119
Apocephalus vicosae	3.3841
Apocephalus vicosae	2.361
Apocephalus vicosae	2.361
Apocephalus vicosae	2.6758
Apocephalus vicosae	3.2267
Apocephalus vicosae	4.2498
Apocephalus vicosae	3.8563
Apocephalus vicosae	3.0693
Apocephalus vicosae	2.5971
Apocephalus vicosae	3.0693
Apocephalus vicosae	3.2267
Apocephalus vicosae	2.8332
Apocephalus vicosae	3.2267
Apocephalus vicosae	3.0693
Apocephalus vicosae	2.5184
Apocephalus vicosae	2.7545
Apocephalus vicosae	2.361
Apocephalus vicosae	2.5184
Apocephalus vicosae	2.2036
Apocephalus vicosae	3.0693
Apocephalus vicosae	3.3054
Apocephalus vicosae	2.7545
Apocephalus vicosae	3.2267
Apocephalus vicosae	3.148
Apocephalus vicosae	3.6202
Apocephalus vicosae	2.9119
Apocephalus vicosae	3.3841
Apocephalus vicosae	2.7545
Apocephalus vicosae	2.5184
Apocephalus vicosae	4.0924
Apocephalus vicosae	3.0693
Apocephalus vicosae	3.3054
Apocephalus vicosae	2.8332
Apocephalus vicosae	3.5415
Apocephalus vicosae	3.6989
Apocephalus vicosae	2.9906
Apocephalus vicosae	3.3841
Apocephalus vicosae	3.4628
Apocephalus vicosae	3.3054
Apocephalus vicosae	3.2267
Apocephalus vicosae	3.2267
Apocephalus vicosae	2.7545
Apocephalus vicosae	2.5971
Apocephalus vicosae	3.4628
Apocephalus vicosae	2.4397
Apocephalus vicosae	2.9906
Apocephalus vicosae	3.148
Apocephalus vicosae	2.6758
Apocephalus vicosae	2.361
Apocephalus vicosae	2.361
Apocephalus vicosae	2.9906
Apocephalus vicosae	3.935
Apocephalus vicosae	3.0693
Apocephalus vicosae	2.9906
Apocephalus vicosae	2.6758
Apocephalus vicosae	3.148
Apocephalus vicosae	3.148
Apocephalus vicosae	3.3841
Apocephalus vicosae	4.2498
Apocephalus vicosae	3.2267
Apocephalus vicosae	2.8332
Apocephalus vicosae	2.7545
Apocephalus vicosae	2.7545
Apocephalus vicosae	3.148
Apocephalus vicosae	2.8332
Apocephalus vicosae	3.3841
Myrmosicarius grandicornis	2.0462
Myrmosicarius grandicornis	2.4397
Myrmosicarius grandicornis	2.2823
Myrmosicarius grandicornis	1.6527
Myrmosicarius grandicornis	1.7314
Myrmosicarius grandicornis	1.6527
Myrmosicarius grandicornis	1.9675
Myrmosicarius grandicornis	1.574
Myrmosicarius grandicornis	2.1249
Myrmosicarius grandicornis	2.1249
Myrmosicarius grandicornis	2.2823
Myrmosicarius grandicornis	2.0462
Myrmosicarius grandicornis	1.8101
Myrmosicarius grandicornis	2.1249
Myrmosicarius grandicornis	1.9675
Myrmosicarius grandicornis	1.574
Myrmosicarius grandicornis	1.6527
Myrmosicarius grandicornis	1.7314
Myrmosicarius grandicornis	1.8101
Myrmosicarius grandicornis	1.8888
Myrmosicarius grandicornis	1.574
Myrmosicarius grandicornis	2.1249
Myrmosicarius grandicornis	2.2823
Myrmosicarius grandicornis	2.0462
Myrmosicarius grandicornis	2.1249
Myrmosicarius grandicornis	2.2036
Myrmosicarius grandicornis	2.361
Myrmosicarius grandicornis	2.0462
Myrmosicarius grandicornis	1.8101
Myrmosicarius grandicornis	1.7314
Myrmosicarius grandicornis	1.8101
Myrmosicarius grandicornis	1.7314
Myrmosicarius grandicornis	2.0462
Myrmosicarius grandicornis	1.6527
Myrmosicarius grandicornis	1.9675
Myrmosicarius grandicornis	2.1249
Myrmosicarius grandicornis	2.2823
Myrmosicarius grandicornis	2.4397
Myrmosicarius grandicornis	1.7314
Myrmosicarius grandicornis	2.6758
Myrmosicarius grandicornis	1.6527
Myrmosicarius grandicornis	1.9675
Myrmosicarius grandicornis	2.0462
Myrmosicarius grandicornis	1.9675
Myrmosicarius grandicornis	2.2823
Myrmosicarius grandicornis	1.6527
Myrmosicarius grandicornis	2.0462
Myrmosicarius grandicornis	1.9675
Myrmosicarius grandicornis	2.5184
Myrmosicarius grandicornis	1.6527
Myrmosicarius grandicornis	1.8888
Myrmosicarius grandicornis	2.2823
Myrmosicarius grandicornis	2.2823
Myrmosicarius grandicornis	2.6758
Myrmosicarius grandicornis	2.5971
Myrmosicarius grandicornis	2.4397
Myrmosicarius grandicornis	1.9675
Myrmosicarius grandicornis	2.2036
Myrmosicarius grandicornis	1.574
Myrmosicarius grandicornis	1.4953
Myrmosicarius grandicornis	2.361
Myrmosicarius grandicornis	1.8101
Myrmosicarius grandicornis	1.9675
Myrmosicarius grandicornis	1.8101
Myrmosicarius grandicornis	1.8888
Myrmosicarius grandicornis	1.7314
Myrmosicarius grandicornis	1.4953
Myrmosicarius grandicornis	2.5184
Myrmosicarius grandicornis	1.9675
Myrmosicarius grandicornis	2.2036
Myrmosicarius grandicornis	1.7314
Myrmosicarius grandicornis	1.574
Myrmosicarius grandicornis	1.8888
Myrmosicarius grandicornis	1.6527
Myrmosicarius grandicornis	1.7314
Myrmosicarius grandicornis	1.9675
Myrmosicarius grandicornis	1.8888
Myrmosicarius grandicornis	2.361
Myrmosicarius grandicornis	1.8888
Myrmosicarius grandicornis	1.9675
Myrmosicarius grandicornis	2.2823
Myrmosicarius grandicornis	1.574
Myrmosicarius grandicornis	2.2036
Myrmosicarius grandicornis	1.7314
Myrmosicarius grandicornis	1.7314
Myrmosicarius grandicornis	1.7314
Myrmosicarius grandicornis	2.2823
Myrmosicarius grandicornis	1.7314
Myrmosicarius grandicornis	1.4953
Myrmosicarius grandicornis	1.574
Myrmosicarius grandicornis	1.4953
Myrmosicarius grandicornis	1.4166
Myrmosicarius grandicornis	1.6527
Myrmosicarius grandicornis	2.5971
Myrmosicarius grandicornis	1.4166
Myrmosicarius grandicornis	1.8888
Myrmosicarius grandicornis	2.5184
Myrmosicarius grandicornis	2.0462
Myrmosicarius grandicornis	2.4397
Myrmosicarius grandicornis	1.8888
Myrmosicarius grandicornis	2.1249
Myrmosicarius grandicornis	2.2823
Myrmosicarius grandicornis	1.8888
Myrmosicarius grandicornis	1.9675
Myrmosicarius grandicornis	1.7314
Myrmosicarius grandicornis	1.8101
Myrmosicarius grandicornis	1.9675
Myrmosicarius grandicornis	2.0462
Myrmosicarius grandicornis	1.8888
Myrmosicarius grandicornis	2.5184
Myrmosicarius grandicornis	2.0462
Myrmosicarius grandicornis	2.361
Myrmosicarius grandicornis	2.4397
Myrmosicarius grandicornis	1.8101
Myrmosicarius grandicornis	1.8101
Myrmosicarius grandicornis	1.8101
Myrmosicarius grandicornis	2.1249
Myrmosicarius grandicornis	1.8101
Myrmosicarius grandicornis	1.8888
Myrmosicarius grandicornis	1.9675
Myrmosicarius grandicornis	2.6758
Myrmosicarius grandicornis	2.4397
Myrmosicarius grandicornis	2.1249
Myrmosicarius grandicornis	1.7314
Myrmosicarius grandicornis	2.0462
Myrmosicarius grandicornis	2.1249
Myrmosicarius grandicornis	1.4953
Myrmosicarius grandicornis	1.6527
Myrmosicarius grandicornis	1.8888
Myrmosicarius grandicornis	2.5971
Myrmosicarius grandicornis	1.8888
Myrmosicarius grandicornis	1.8888
Myrmosicarius grandicornis	1.7314
Myrmosicarius grandicornis	2.2036
Myrmosicarius grandicornis	2.361
Myrmosicarius grandicornis	2.4397
Myrmosicarius grandicornis	2.1249
Myrmosicarius grandicornis	1.7314
Myrmosicarius grandicornis	2.2823
Myrmosicarius grandicornis	2.2823
Myrmosicarius grandicornis	2.5184
Myrmosicarius grandicornis	1.9675
Myrmosicarius grandicornis	2.6758
Myrmosicarius grandicornis	2.2823
Myrmosicarius grandicornis	1.6527
Myrmosicarius grandicornis	2.361
Myrmosicarius grandicornis	2.0462
Myrmosicarius grandicornis	2.4397
Myrmosicarius grandicornis	2.1249
Myrmosicarius grandicornis	2.0462
Myrmosicarius grandicornis	1.6527
Myrmosicarius grandicornis	2.5971
Myrmosicarius grandicornis	2.1249
Myrmosicarius grandicornis	2.1249
Myrmosicarius grandicornis	2.5971
Myrmosicarius grandicornis	2.361
Myrmosicarius grandicornis	2.1249
Myrmosicarius grandicornis	1.9675
Myrmosicarius grandicornis	1.8888
Myrmosicarius grandicornis	2.6758
Myrmosicarius grandicornis	2.361
Myrmosicarius grandicornis	2.4397
Myrmosicarius grandicornis	2.2036
Myrmosicarius grandicornis	2.5184
Myrmosicarius grandicornis	2.5184
Myrmosicarius grandicornis	2.7545
Myrmosicarius grandicornis	2.361
Myrmosicarius grandicornis	2.5971
Myrmosicarius grandicornis	2.6758
Myrmosicarius grandicornis	1.9675
Myrmosicarius grandicornis	1.9675
Myrmosicarius grandicornis	1.8888
Myrmosicarius grandicornis	2.2036
Myrmosicarius grandicornis	2.361
Myrmosicarius grandicornis	1.6527
Myrmosicarius grandicornis	2.5971
Myrmosicarius grandicornis	1.574
Myrmosicarius grandicornis	2.361
Myrmosicarius grandicornis	2.0462
Myrmosicarius grandicornis	2.0462
Myrmosicarius grandicornis	2.1249
Myrmosicarius grandicornis	2.361
Myrmosicarius grandicornis	1.8101
Myrmosicarius grandicornis	1.8888
Myrmosicarius grandicornis	1.7314
Myrmosicarius grandicornis	1.6527
Myrmosicarius grandicornis	1.6527

## Sheet: Worker survival time
worker caste (no parastism)	worker survival time (days)			emerging phorid species	host worker survival time (days)
Excavator	1			Eibesfeldtphora erthali	2
Excavator	1			Eibesfeldtphora erthali	2
Excavator	1			Eibesfeldtphora erthali	2
Excavator	2			Eibesfeldtphora erthali	4
Excavator	2			Eibesfeldtphora erthali	4
Excavator	2			Eibesfeldtphora erthali	4
Excavator	2			Apocephalus attophilus	4
Excavator	2			Apocephalus attophilus	4
Excavator	2			Apocephalus attophilus	4
Excavator	3			Apocephalus attophilus	4
Excavator	3			Apocephalus attophilus	4
Excavator	3			Apocephalus attophilus	4
Excavator	3			Apocephalus attophilus	4
Excavator	3			Apocephalus attophilus	4
Excavator	3			Apocephalus attophilus	4
Excavator	3			Apocephalus attophilus	4
Excavator	3			Apocephalus attophilus	4
Excavator	4			Apocephalus attophilus	4
Excavator	4			Apocephalus attophilus	4
Excavator	4			Apocephalus attophilus	4
Excavator	4			Eibesfeldtphora erthali	4
Excavator	4			Eibesfeldtphora erthali	4
Excavator	4			Eibesfeldtphora erthali	4
Excavator	4			Apocephalus attophilus	4
Excavator	4			Apocephalus attophilus	4
Excavator	5			Apocephalus attophilus	4
Excavator	5			Apocephalus attophilus	4
Excavator	5			Apocephalus attophilus	4
Excavator	5			Apocephalus attophilus	4
Excavator	6			Eibesfeldtphora erthali	4
Excavator	6			Eibesfeldtphora erthali	4
Excavator	6			Eibesfeldtphora erthali	4
Excavator	6			Apocephalus attophilus	3
Excavator	6			Apocephalus attophilus	3
Excavator	7			Apocephalus attophilus	3
Excavator	8			Eibesfeldtphora erthali	3
Excavator	8			Eibesfeldtphora erthali	3
Excavator	1			Eibesfeldtphora erthali	3
Excavator	1			Eibesfeldtphora erthali	3
Excavator	1			Eibesfeldtphora erthali	3
Excavator	2			Eibesfeldtphora erthali	3
Excavator	2			Eibesfeldtphora erthali	3
Excavator	2			Apocephalus attophilus	3
Excavator	2			Apocephalus attophilus	3
Excavator	2			Apocephalus attophilus	3
Excavator	2			Apocephalus attophilus	3
Excavator	2			Apocephalus attophilus	3
Excavator	3			Apocephalus attophilus	3
Excavator	3			Apocephalus attophilus	3
Excavator	3			Apocephalus attophilus	3
Excavator	3			Apocephalus attophilus	3
Excavator	3			Apocephalus attophilus	3
Excavator	3			Apocephalus attophilus	3
Excavator	3			Apocephalus attophilus	3
Excavator	3			Apocephalus attophilus	3
Excavator	4			Apocephalus attophilus	3
Excavator	5			Apocephalus attophilus	3
Excavator	5			Eibesfeldtphora erthali	3
Excavator	5			Apocephalus attophilus	3
Excavator	5			Apocephalus attophilus	3
Excavator	5			Apocephalus attophilus	3
Excavator	6			Eibesfeldtphora erthali	3
Excavator	7			Eibesfeldtphora erthali	3
Excavator	7			Apocephalus attophilus	3
Excavator	8			Apocephalus attophilus	3
Excavator	9			Apocephalus attophilus	3
Excavator	10			Apocephalus attophilus	3
Excavator	11			Myrmosicarius grandicornis	3
Excavator	14			Eibesfeldtphora erthali	3
Excavator	1			Eibesfeldtphora erthali	3
Excavator	1			Apocephalus attophilus	3
Excavator	1			Apocephalus attophilus	3
Excavator	1			Apocephalus attophilus	3
Excavator	2			Apocephalus attophilus	3
Excavator	2			Myrmosicarius grandicornis	5
Excavator	3			Apocephalus vicosae	1
Excavator	3			Apocephalus attophilus	1
Excavator	4			Apocephalus attophilus	1
Excavator	4			Apocephalus attophilus	1
Excavator	5			Apocephalus attophilus	1
Excavator	6			Apocephalus attophilus	1
Excavator	6			Apocephalus attophilus	1
Excavator	7			Apocephalus attophilus	1
Excavator	8			Apocephalus attophilus	1
Excavator	9			Apocephalus attophilus	1
Excavator	10			Eibesfeldtphora erthali	1
Excavator	11			Eibesfeldtphora erthali	1
Excavator	12			Apocephalus attophilus	1
Excavator	13			Apocephalus attophilus	1
Excavator	5			Apocephalus attophilus	1
Excavator	5			Eibesfeldtphora erthali	1
Excavator	6			Eibesfeldtphora erthali	1
Excavator	6			Eibesfeldtphora erthali	1
Excavator	6			Apocephalus attophilus	2
Excavator	7			Eibesfeldtphora erthali	2
Excavator	7			Apocephalus attophilus	2
Excavator	7			Eibesfeldtphora erthali	2
Excavator	7			Eibesfeldtphora erthali	2
Excavator	8			Eibesfeldtphora erthali	2
Excavator	8			Eibesfeldtphora erthali	2
Excavator	9			Apocephalus attophilus	2
Excavator	9			Eibesfeldtphora erthali	2
Excavator	9			Apocephalus attophilus	2
Excavator	9			Apocephalus attophilus	2
Excavator	10			Apocephalus attophilus	2
Excavator	10			Apocephalus attophilus	2
Excavator	10			Apocephalus attophilus	2
Excavator	11			Eibesfeldtphora erthali	2
Excavator	11			Apocephalus attophilus	2
Excavator	11			Apocephalus attophilus	3
Excavator	11			Apocephalus attophilus	3
Excavator	12			Apocephalus attophilus	3
Excavator	12			Apocephalus attophilus	3
Excavator	1			Apocephalus attophilus	3
Excavator	1			Apocephalus attophilus	3
Excavator	1			Eibesfeldtphora erthali	3
Excavator	1			Apocephalus attophilus	3
Excavator	1			Apocephalus attophilus	3
Excavator	2			Apocephalus attophilus	3
Excavator	2			Apocephalus attophilus	3
Excavator	3			Eibesfeldtphora erthali	3
Excavator	3			Apocephalus attophilus	4
Excavator	3			Apocephalus attophilus	4
Excavator	3			Eibesfeldtphora erthali	4
Excavator	4			Apocephalus attophilus	4
Excavator	4			Apocephalus attophilus	4
Excavator	5			Apocephalus attophilus	4
Excavator	5			Apocephalus attophilus	4
Excavator	5			Apocephalus attophilus	4
Excavator	6			Apocephalus attophilus	6
Excavator	6			Apocephalus attophilus	6
Excavator	6			Apocephalus attophilus	6
Excavator	7			Apocephalus attophilus	1
Excavator	7			Apocephalus attophilus	1
Excavator	7			Apocephalus attophilus	1
Excavator	7			Apocephalus attophilus	1
Excavator	8			Apocephalus attophilus	1
Excavator	8			Apocephalus attophilus	1
Excavator	8			Apocephalus attophilus	2
Excavator	8			Apocephalus attophilus	2
Excavator	8			Apocephalus attophilus	2
Excavator	9			Apocephalus attophilus	2
Excavator	10			Apocephalus attophilus	2
Excavator	11			Apocephalus attophilus	2
Excavator	1			Apocephalus attophilus	2
Excavator	1			Myrmosicarius grandicornis	2
Excavator	1			Apocephalus attophilus	2
Excavator	1			Apocephalus attophilus	2
Excavator	1			Eibesfeldtphora erthali	2
Excavator	2			Eibesfeldtphora erthali	2
Excavator	2			Eibesfeldtphora erthali	2
Excavator	2			Eibesfeldtphora erthali	2
Excavator	3			Eibesfeldtphora erthali	2
Excavator	3			Eibesfeldtphora erthali	2
Excavator	3			Eibesfeldtphora erthali	2
Excavator	3			Apocephalus attophilus	2
Excavator	4			Eibesfeldtphora erthali	2
Excavator	4			Apocephalus attophilus	2
Excavator	4			Eibesfeldtphora erthali	2
Excavator	4			Apocephalus attophilus	2
Excavator	4			Apocephalus attophilus	2
Excavator	4			Apocephalus attophilus	2
Excavator	5			Apocephalus attophilus	2
Excavator	5			Apocephalus attophilus	2
Excavator	5			Apocephalus attophilus	2
Excavator	5			Apocephalus attophilus	2
Excavator	5			Apocephalus attophilus	2
Excavator	5			Apocephalus attophilus	2
Excavator	6			Apocephalus attophilus	2
Excavator	6			Apocephalus attophilus	2
Excavator	6			Apocephalus attophilus	2
Excavator	6			Eibesfeldtphora erthali	2
Excavator	7			Eibesfeldtphora erthali	2
Excavator	7			Apocephalus attophilus	2
Excavator	7			Apocephalus attophilus	2
Excavator	7			Apocephalus attophilus	2
Excavator	7			Apocephalus attophilus	2
Excavator	8			Apocephalus attophilus	4
Excavator	8			Apocephalus attophilus	4
Excavator	8			Apocephalus attophilus	5
Excavator	8			Apocephalus attophilus	5
Excavator	8			Apocephalus attophilus	4
Excavator	8			Eibesfeldtphora erthali	4
Excavator	9			Apocephalus attophilus	4
Excavator	9			Apocephalus attophilus	1
Excavator	10			Apocephalus attophilus	1
Excavator	11			Apocephalus attophilus	1
Excavator	12			Apocephalus attophilus	1
Excavator	13			Apocephalus attophilus	1
Excavator	1			Eibesfeldtphora erthali	1
Excavator	1			Apocephalus attophilus	1
Excavator	1			Eibesfeldtphora erthali	1
Excavator	2			Eibesfeldtphora erthali	1
Excavator	3			Apocephalus attophilus	1
Excavator	3			Apocephalus attophilus	1
Excavator	3			Apocephalus attophilus	2
Excavator	3			Eibesfeldtphora erthali	3
Excavator	3			Apocephalus attophilus	2
Excavator	4			Apocephalus attophilus	2
Excavator	4			Apocephalus attophilus	1
Excavator	4			Apocephalus attophilus	1
Excavator	4			Apocephalus attophilus	3
Excavator	5			Eibesfeldtphora erthali	3
Excavator	5			Apocephalus attophilus	3
Excavator	5			Apocephalus attophilus	3
Excavator	5			Apocephalus attophilus	3
Excavator	6			Apocephalus attophilus	3
Excavator	6			Eibesfeldtphora erthali	3
Excavator	6			Eibesfeldtphora erthali	3
Excavator	6			Apocephalus attophilus	3
Excavator	7			Apocephalus attophilus	3
Excavator	7			Apocephalus attophilus	3
Excavator	7			Apocephalus attophilus	2
Excavator	7			Apocephalus attophilus	2
Excavator	7			Eibesfeldtphora erthali	2
Excavator	7			Apocephalus attophilus	1
Excavator	8			Apocephalus attophilus	2
Excavator	8			Apocephalus attophilus	2
Excavator	8			Apocephalus attophilus	2
Excavator	8			Apocephalus attophilus	4
Excavator	9			Apocephalus attophilus	5
Excavator	10			Apocephalus attophilus	5
Excavator	10			Apocephalus attophilus	5
Excavator	10			Eibesfeldtphora erthali	5
Excavator	10			Apocephalus attophilus	1
Excavator	10			Apocephalus attophilus	1
Excavator	11			Apocephalus attophilus	1
Excavator	11			Apocephalus attophilus	1
Excavator	11			Apocephalus attophilus	1
Excavator	11			Apocephalus attophilus	1
Excavator	1			Apocephalus attophilus	1
Excavator	1			Apocephalus attophilus	1
Excavator	1			Apocephalus attophilus	1
Excavator	1			Apocephalus attophilus	1
Excavator	1			Apocephalus attophilus	1
Excavator	1			Apocephalus attophilus	1
Excavator	2			Apocephalus attophilus	1
Excavator	2			Apocephalus attophilus	1
Excavator	2			Apocephalus attophilus	1
Excavator	3			Eibesfeldtphora erthali	2
Excavator	3			Apocephalus attophilus	2
Excavator	4			Apocephalus attophilus	2
Excavator	4			Eibesfeldtphora erthali	2
Excavator	5			Apocephalus attophilus	2
Excavator	5			Apocephalus attophilus	2
Excavator	5			Apocephalus attophilus	2
Excavator	5			Apocephalus attophilus	2
Excavator	5			Apocephalus attophilus	2
Excavator	6			Apocephalus attophilus	2
Excavator	6			Apocephalus attophilus	2
Excavator	6			Apocephalus attophilus	2
Excavator	6			Apocephalus attophilus	2
Excavator	6			Apocephalus attophilus	2
Excavator	6			Apocephalus attophilus	2
Excavator	6			Apocephalus attophilus	2
Excavator	7			Apocephalus attophilus	2
Excavator	7			Apocephalus attophilus	2
Excavator	7			Apocephalus attophilus	2
Excavator	7			Apocephalus attophilus	2
Excavator	7			Apocephalus attophilus	2
Excavator	7			Apocephalus attophilus	2
Excavator	7			Apocephalus attophilus	2
Excavator	8			Apocephalus attophilus	2
Excavator	8			Apocephalus attophilus	2
Excavator	8			Apocephalus attophilus	2
Excavator	9			Apocephalus attophilus	2
Excavator	9			Apocephalus attophilus	2
Excavator	9			Apocephalus attophilus	2
Excavator	9			Apocephalus attophilus	2
Excavator	9			Eibesfeldtphora erthali	2
Excavator	9			Apocephalus attophilus	2
Excavator	10			Apocephalus attophilus	2
Excavator	1			Apocephalus attophilus	2
Excavator	1			Eibesfeldtphora erthali	2
Excavator	1			Apocephalus attophilus	2
Excavator	1			Apocephalus attophilus	2
Excavator	1			Eibesfeldtphora erthali	2
Excavator	1			Eibesfeldtphora erthali	2
Excavator	1			Apocephalus attophilus	2
Excavator	1			Apocephalus attophilus	2
Excavator	1			Apocephalus attophilus	2
Excavator	1			Apocephalus attophilus	2
Excavator	1			Eibesfeldtphora erthali	3
Excavator	1			Apocephalus attophilus	3
Excavator	1			Apocephalus attophilus	3
Excavator	1			Apocephalus attophilus	3
Excavator	1			Apocephalus attophilus	3
Excavator	1			Apocephalus attophilus	3
Excavator	1			Apocephalus attophilus	3
Excavator	3			Apocephalus attophilus	3
Excavator	3			Apocephalus attophilus	3
Excavator	3			Apocephalus attophilus	3
Excavator	3			Apocephalus attophilus	3
Excavator	3			Apocephalus attophilus	3
Excavator	3			Apocephalus attophilus	3
Excavator	3			Apocephalus attophilus	3
Excavator	4			Eibesfeldtphora erthali	3
Excavator	4			Apocephalus attophilus	4
Excavator	4			Apocephalus attophilus	4
Excavator	4			Apocephalus attophilus	4
Excavator	4			Apocephalus attophilus	4
Excavator	5			Apocephalus attophilus	4
Excavator	5			Apocephalus attophilus	4
Excavator	5			Eibesfeldtphora erthali	4
Excavator	6			Apocephalus attophilus	4
Excavator	6			Apocephalus attophilus	4
Excavator	6			Apocephalus attophilus	4
Excavator	6			Apocephalus attophilus	4
Excavator	6			Apocephalus attophilus	4
Excavator	6			Apocephalus attophilus	4
Excavator	6			Apocephalus attophilus	4
Excavator	6			Apocephalus attophilus	4
Excavator	7			Apocephalus attophilus	4
Excavator	7			Apocephalus attophilus	4
Excavator	7			Apocephalus attophilus	4
Excavator	7			Apocephalus attophilus	4
Excavator	7			Apocephalus attophilus	4
Excavator	7			Apocephalus attophilus	4
Excavator	7			Eibesfeldtphora erthali	4
Excavator	7			Apocephalus attophilus	5
Excavator	7			Apocephalus attophilus	5
Excavator	8			Eibesfeldtphora erthali	7
Excavator	8			Eibesfeldtphora erthali	7
Excavator	8			Eibesfeldtphora erthali	7
Excavator	8			Eibesfeldtphora erthali	7
Excavator	8			Eibesfeldtphora erthali	1
Excavator	8			Eibesfeldtphora erthali	1
Excavator	9			Eibesfeldtphora erthali	1
Excavator	9			Apocephalus attophilus	1
Excavator	9			Apocephalus attophilus	1
Excavator	9			Apocephalus attophilus	1
Excavator	9			Apocephalus attophilus	1
Excavator	9			Apocephalus attophilus	1
Excavator	9			Apocephalus attophilus	1
Excavator	10			Eibesfeldtphora erthali	1
Excavator	10			Eibesfeldtphora erthali	2
Excavator	10			Eibesfeldtphora erthali	2
Excavator	11			Apocephalus attophilus	2
Excavator	11			Apocephalus attophilus	2
Excavator	11			Eibesfeldtphora erthali	2
Excavator	11			Eibesfeldtphora erthali	2
Excavator	11			Eibesfeldtphora erthali	2
Excavator	11			Apocephalus attophilus	3
Excavator	11			Apocephalus attophilus	3
Excavator	12			Apocephalus attophilus	3
Excavator	1			Apocephalus attophilus	3
Excavator	1			Apocephalus attophilus	3
Excavator	2			Apocephalus attophilus	3
Excavator	2			Eibesfeldtphora erthali	2
Excavator	2			Apocephalus attophilus	5
Excavator	3			Apocephalus attophilus	5
Excavator	3			Apocephalus attophilus	5
Excavator	4			Eibesfeldtphora erthali	6
Excavator	4			Eibesfeldtphora erthali	7
Excavator	5			Eibesfeldtphora erthali	6
Excavator	5			Apocephalus attophilus	7
Excavator	5			Eibesfeldtphora erthali	6
Excavator	5			Eibesfeldtphora erthali	7
Excavator	5			Eibesfeldtphora erthali	8
Excavator	5			Eibesfeldtphora erthali	8
Excavator	6			Eibesfeldtphora erthali	8
Excavator	6			Eibesfeldtphora erthali	8
Excavator	6			Eibesfeldtphora erthali	8
Excavator	6			Apocephalus attophilus	1
Excavator	6			Eibesfeldtphora erthali	1
Excavator	6			Eibesfeldtphora erthali	1
Excavator	6			Eibesfeldtphora erthali	2
Excavator	6			Myrmosicarius grandicornis	2
Excavator	7			Apocephalus attophilus	2
Excavator	7			Apocephalus attophilus	2
Excavator	7			Myrmosicarius grandicornis	2
Excavator	8			Eibesfeldtphora erthali	2
Excavator	8			Eibesfeldtphora erthali	2
Excavator	8			Apocephalus attophilus	2
Excavator	8			Apocephalus attophilus	2
Excavator	8			Apocephalus attophilus	2
Excavator	9			Apocephalus attophilus	2
Excavator	9			Apocephalus attophilus	2
Excavator	9			Apocephalus attophilus	2
Excavator	10			Apocephalus attophilus	2
Excavator	10			Apocephalus attophilus	2
Excavator	11			Apocephalus attophilus	3
Excavator	1			Apocephalus attophilus	3
Excavator	1			Apocephalus attophilus	3
Excavator	1			Apocephalus attophilus	3
Excavator	1			Apocephalus attophilus	3
Excavator	2			Apocephalus attophilus	3
Excavator	3			Apocephalus attophilus	3
Excavator	3			Apocephalus attophilus	3
Excavator	4			Apocephalus attophilus	3
Excavator	4			Eibesfeldtphora erthali	2
Excavator	5			Apocephalus attophilus	3
Excavator	6			Apocephalus attophilus	4
Excavator	6			Apocephalus attophilus	4
Excavator	7			Apocephalus attophilus	4
Excavator	8			Apocephalus attophilus	4
Excavator	9			Apocephalus attophilus	4
Excavator	10			Apocephalus attophilus	4
Excavator	11			Apocephalus attophilus	4
Excavator	12			Apocephalus attophilus	4
Excavator	13			Apocephalus attophilus	4
Excavator	1			Myrmosicarius grandicornis	4
Excavator	1			Eibesfeldtphora erthali	6
Excavator	1			Apocephalus vicosae	6
Excavator	1			Apocephalus attophilus	6
Excavator	1			Eibesfeldtphora erthali	7
Excavator	2			Eibesfeldtphora erthali	7
Excavator	2			Eibesfeldtphora erthali	7
Excavator	2			Eibesfeldtphora erthali	7
Excavator	3			Eibesfeldtphora erthali	1
Excavator	3			Eibesfeldtphora erthali	2
Excavator	3			Apocephalus attophilus	2
Excavator	3			Eibesfeldtphora erthali	2
Excavator	4			Eibesfeldtphora erthali	2
Excavator	4			Apocephalus attophilus	3
Excavator	4			Apocephalus attophilus	3
Excavator	4			Apocephalus attophilus	3
Excavator	4			Eibesfeldtphora erthali	3
Excavator	4			Apocephalus vicosae	3
Excavator	5			Apocephalus attophilus	2
Excavator	5			Apocephalus attophilus	2
Excavator	5			Apocephalus attophilus	2
Excavator	5			Eibesfeldtphora erthali	2
Excavator	5			Apocephalus vicosae	1
Excavator	5			Eibesfeldtphora erthali	1
Excavator	6			Apocephalus attophilus	1
Excavator	6			Apocephalus attophilus	1
Excavator	6			Apocephalus vicosae	1
Excavator	6			Eibesfeldtphora erthali	1
Excavator	7			Apocephalus attophilus	1
Excavator	7			Apocephalus attophilus	1
Excavator	7			Apocephalus attophilus	1
Excavator	7			Apocephalus attophilus	1
Excavator	7			Apocephalus attophilus	1
Excavator	8			Apocephalus attophilus	1
Excavator	8			Apocephalus attophilus	2
Excavator	8			Apocephalus attophilus	2
Excavator	8			Apocephalus attophilus	2
Excavator	8			Apocephalus attophilus	2
Excavator	8			Apocephalus attophilus	2
Excavator	9			Apocephalus attophilus	2
Excavator	9			Apocephalus attophilus	2
Excavator	10			Apocephalus attophilus	2
Excavator	11			Apocephalus attophilus	2
Excavator	12			Apocephalus attophilus	2
Excavator	13			Apocephalus attophilus	2
Excavator	1			Apocephalus attophilus	2
Excavator	1			Apocephalus attophilus	2
Excavator	1			Apocephalus attophilus	2
Excavator	2			Apocephalus attophilus	2
Excavator	3			Apocephalus attophilus	2
Excavator	3			Apocephalus attophilus	2
Excavator	3			Apocephalus attophilus	2
Excavator	3			Apocephalus attophilus	2
Excavator	3			Apocephalus attophilus	2
Excavator	4			Apocephalus attophilus	2
Excavator	4			Apocephalus attophilus	2
Excavator	4			Apocephalus attophilus	2
Excavator	4			Apocephalus attophilus	2
Excavator	5			Apocephalus vicosae	2
Excavator	5			Apocephalus attophilus	2
Excavator	5			Apocephalus attophilus	2
Excavator	5			Apocephalus attophilus	2
Excavator	6			Apocephalus attophilus	2
Excavator	6			Apocephalus attophilus	2
Excavator	6			Apocephalus attophilus	2
Excavator	6			Apocephalus attophilus	2
Excavator	7			Apocephalus attophilus	2
Excavator	7			Apocephalus attophilus	2
Excavator	7			Apocephalus attophilus	2
Excavator	7			Apocephalus attophilus	2
Excavator	7			Apocephalus attophilus	3
Excavator	7			Apocephalus attophilus	3
Excavator	8			Apocephalus attophilus	3
Excavator	8			Apocephalus attophilus	3
Excavator	8			Apocephalus attophilus	3
Excavator	8			Apocephalus attophilus	3
Excavator	9			Apocephalus attophilus	3
Excavator	10			Apocephalus attophilus	3
Excavator	10			Apocephalus attophilus	3
Excavator	10			Apocephalus attophilus	3
Excavator	10			Apocephalus attophilus	3
Excavator	10			Apocephalus attophilus	3
Excavator	11			Apocephalus attophilus	3
Excavator	11			Apocephalus attophilus	3
Excavator	11			Apocephalus attophilus	3
Excavator	11			Apocephalus attophilus	3
Soldier (mound)	4			Apocephalus attophilus	3
Soldier (mound)	5			Apocephalus attophilus	3
Soldier (mound)	6			Apocephalus attophilus	3
Soldier (mound)	6			Apocephalus attophilus	3
Soldier (mound)	7			Apocephalus attophilus	3
Soldier (mound)	7			Apocephalus attophilus	3
Soldier (mound)	7			Apocephalus attophilus	3
Soldier (mound)	7			Apocephalus attophilus	3
Soldier (mound)	7			Apocephalus attophilus	3
Soldier (mound)	8			Apocephalus attophilus	3
Soldier (mound)	9			Apocephalus attophilus	3
Soldier (mound)	3			Apocephalus attophilus	3
Soldier (mound)	4			Apocephalus attophilus	3
Soldier (mound)	5			Apocephalus attophilus	3
Soldier (mound)	6			Apocephalus attophilus	3
Soldier (mound)	7			Apocephalus attophilus	3
Soldier (mound)	7			Apocephalus attophilus	3
Soldier (mound)	8			Apocephalus attophilus	3
Soldier (mound)	8			Apocephalus attophilus	3
Soldier (mound)	8			Apocephalus attophilus	3
Soldier (mound)	9			Apocephalus attophilus	3
Soldier (mound)	10			Apocephalus attophilus	3
Soldier (mound)	11			Apocephalus attophilus	3
Soldier (mound)	3			Apocephalus attophilus	3
Soldier (mound)	4			Apocephalus attophilus	3
Soldier (mound)	5			Apocephalus attophilus	3
Soldier (mound)	5			Apocephalus attophilus	3
Soldier (mound)	6			Apocephalus vicosae	4
Soldier (mound)	7			Apocephalus vicosae	4
Soldier (mound)	8			Apocephalus attophilus	4
Soldier (mound)	8			Apocephalus attophilus	4
Soldier (mound)	9			Apocephalus attophilus	4
Soldier (mound)	9			Apocephalus attophilus	4
Soldier (mound)	9			Apocephalus attophilus	4
Soldier (mound)	10			Apocephalus attophilus	4
Soldier (mound)	11			Apocephalus attophilus	4
Soldier (mound)	12			Apocephalus attophilus	4
Soldier (mound)	13			Apocephalus attophilus	4
Soldier (mound)	14			Apocephalus attophilus	4
Soldier (mound)	1			Apocephalus attophilus	4
Soldier (mound)	3			Apocephalus attophilus	4
Soldier (mound)	4			Apocephalus attophilus	4
Soldier (mound)	5			Apocephalus attophilus	4
Soldier (mound)	6			Apocephalus attophilus	4
Soldier (mound)	7			Apocephalus attophilus	4
Soldier (mound)	7			Apocephalus attophilus	4
Soldier (mound)	7			Apocephalus attophilus	4
Soldier (mound)	8			Apocephalus attophilus	4
Soldier (mound)	9			Apocephalus attophilus	4
Soldier (mound)	9			Apocephalus attophilus	4
Soldier (mound)	10			Apocephalus attophilus	4
Soldier (mound)	11			Apocephalus attophilus	4
Soldier (mound)	3			Apocephalus attophilus	4
Soldier (mound)	4			Apocephalus attophilus	4
Soldier (mound)	5			Apocephalus vicosae	4
Soldier (mound)	6			Apocephalus attophilus	4
Soldier (mound)	6			Apocephalus attophilus	4
Soldier (mound)	7			Apocephalus attophilus	4
Soldier (mound)	8			Apocephalus attophilus	4
Soldier (mound)	8			Apocephalus attophilus	4
Soldier (mound)	8			Apocephalus attophilus	4
Soldier (mound)	9			Apocephalus attophilus	4
Soldier (mound)	10			Apocephalus attophilus	4
Soldier (mound)	11			Apocephalus attophilus	4
Soldier (mound)	12			Apocephalus attophilus	4
Soldier (mound)	2			Apocephalus attophilus	4
Soldier (mound)	4			Apocephalus attophilus	4
Soldier (mound)	5			Apocephalus attophilus	4
Soldier (mound)	6			Apocephalus attophilus	4
Soldier (mound)	7			Apocephalus attophilus	4
Soldier (mound)	7			Apocephalus attophilus	4
Soldier (mound)	7			Apocephalus attophilus	4
Soldier (mound)	8			Apocephalus attophilus	4
Soldier (mound)	9			Apocephalus attophilus	4
Soldier (mound)	10			Apocephalus attophilus	4
Soldier (mound)	1			Apocephalus attophilus	4
Soldier (mound)	3			Apocephalus attophilus	4
Soldier (mound)	4			Apocephalus attophilus	4
Soldier (mound)	5			Apocephalus attophilus	4
Soldier (mound)	6			Apocephalus attophilus	4
Soldier (mound)	7			Apocephalus attophilus	3
Soldier (mound)	7			Apocephalus attophilus	3
Soldier (mound)	8			Apocephalus attophilus	3
Soldier (mound)	9			Apocephalus attophilus	3
Soldier (mound)	10			Apocephalus attophilus	3
Soldier (mound)	11			Apocephalus attophilus	3
Soldier (mound)	12			Apocephalus attophilus	3
Soldier (mound)	12			Apocephalus attophilus	3
Soldier (mound)	8			Apocephalus attophilus	3
Soldier (mound)	8			Apocephalus attophilus	3
Soldier (mound)	9			Apocephalus attophilus	3
Soldier (mound)	9			Apocephalus attophilus	3
Soldier (mound)	9			Apocephalus attophilus	3
Soldier (mound)	10			Apocephalus attophilus	3
Soldier (mound)	10			Apocephalus attophilus	3
Soldier (mound)	11			Apocephalus attophilus	3
Soldier (mound)	11			Apocephalus attophilus	3
Soldier (mound)	12			Apocephalus attophilus	3
Soldier (mound)	4			Eibesfeldtphora erthali	5
Soldier (mound)	4			Eibesfeldtphora erthali	5
Soldier (mound)	5			Apocephalus attophilus	5
Soldier (mound)	5			Eibesfeldtphora erthali	7
Soldier (mound)	6			Eibesfeldtphora erthali	7
Soldier (mound)	6			Eibesfeldtphora erthali	7
Soldier (mound)	6			Eibesfeldtphora erthali	7
Soldier (mound)	6			Eibesfeldtphora erthali	9
Soldier (mound)	7			Apocephalus attophilus	1
Soldier (mound)	7			Apocephalus attophilus	1
Soldier (mound)	7			Apocephalus attophilus	1
Soldier (mound)	8			Eibesfeldtphora erthali	1
Soldier (mound)	8			Eibesfeldtphora erthali	2
Soldier (mound)	9			Apocephalus vicosae	2
Soldier (mound)	9			Apocephalus vicosae	2
Soldier (mound)	9			Apocephalus attophilus	2
Soldier (mound)	9			Apocephalus attophilus	2
Soldier (mound)	10			Apocephalus attophilus	2
Soldier (mound)	10			Eibesfeldtphora erthali	2
Soldier (mound)	10			Apocephalus attophilus	2
Soldier (mound)	11			Apocephalus vicosae	2
Soldier (mound)	11			Apocephalus attophilus	2
Soldier (mound)	11			Eibesfeldtphora erthali	2
Soldier (mound)	12			Eibesfeldtphora erthali	2
Soldier (mound)	12			Apocephalus vicosae	3
Soldier (mound)	12			Apocephalus attophilus	3
Soldier (mound)	12			Apocephalus attophilus	3
Soldier (mound)	12			Apocephalus attophilus	3
Soldier (mound)	12			Apocephalus attophilus	3
Soldier (mound)	12			Apocephalus attophilus	3
Soldier (mound)	12			Apocephalus vicosae	3
Soldier (mound)	3			Apocephalus attophilus	3
Soldier (mound)	4			Apocephalus attophilus	3
Soldier (mound)	5			Apocephalus attophilus	3
Soldier (mound)	6			Eibesfeldtphora erthali	3
Soldier (mound)	6			Eibesfeldtphora erthali	3
Soldier (mound)	7			Eibesfeldtphora erthali	3
Soldier (mound)	7			Apocephalus vicosae	4
Soldier (mound)	8			Apocephalus vicosae	4
Soldier (mound)	8			Apocephalus vicosae	4
Soldier (mound)	8			Apocephalus vicosae	4
Soldier (mound)	8			Apocephalus vicosae	4
Soldier (mound)	8			Apocephalus vicosae	4
Soldier (mound)	9			Apocephalus attophilus	4
Soldier (mound)	9			Apocephalus attophilus	4
Soldier (mound)	9			Apocephalus attophilus	4
Soldier (mound)	9			Apocephalus attophilus	4
Soldier (mound)	10			Apocephalus attophilus	4
Soldier (mound)	10			Apocephalus attophilus	4
Soldier (mound)	10			Apocephalus attophilus	4
Soldier (mound)	10			Apocephalus attophilus	4
Soldier (mound)	10			Apocephalus attophilus	4
Soldier (mound)	10			Apocephalus attophilus	4
Soldier (mound)	10			Apocephalus attophilus	4
Soldier (mound)	10			Apocephalus attophilus	4
Soldier (mound)	10			Apocephalus vicosae	5
Soldier (mound)	10			Apocephalus vicosae	5
Soldier (mound)	11			Eibesfeldtphora erthali	1
Soldier (mound)	11			Eibesfeldtphora erthali	2
Soldier (mound)	12			Eibesfeldtphora erthali	2
Soldier (mound)	13			Eibesfeldtphora erthali	2
Soldier (mound)	3			Apocephalus vicosae	2
Soldier (mound)	4			Apocephalus vicosae	2
Soldier (mound)	5			Apocephalus attophilus	2
Soldier (mound)	5			Eibesfeldtphora erthali	2
Soldier (mound)	5			Eibesfeldtphora erthali	2
Soldier (mound)	5			Eibesfeldtphora erthali	2
Soldier (mound)	6			Apocephalus attophilus	2
Soldier (mound)	6			Apocephalus attophilus	3
Soldier (mound)	7			Apocephalus attophilus	3
Soldier (mound)	7			Apocephalus attophilus	3
Soldier (mound)	7			Apocephalus attophilus	3
Soldier (mound)	8			Apocephalus attophilus	3
Soldier (mound)	8			Apocephalus attophilus	3
Soldier (mound)	8			Apocephalus attophilus	3
Soldier (mound)	9			Apocephalus attophilus	3
Soldier (mound)	9			Apocephalus attophilus	3
Soldier (mound)	10			Apocephalus attophilus	3
Soldier (mound)	11			Eibesfeldtphora erthali	3
Soldier (mound)	11			Apocephalus attophilus	3
Soldier (mound)	12			Apocephalus attophilus	4
Soldier (mound)	12			Eibesfeldtphora erthali	4
Soldier (mound)	3			Apocephalus vicosae	4
Soldier (mound)	4			Apocephalus vicosae	4
Soldier (mound)	5			Apocephalus attophilus	4
Soldier (mound)	6			Apocephalus attophilus	4
Soldier (mound)	6			Apocephalus attophilus	4
Soldier (mound)	7			Eibesfeldtphora erthali	6
Soldier (mound)	8			Eibesfeldtphora erthali	6
Soldier (mound)	9			Eibesfeldtphora erthali	6
Soldier (mound)	9			Eibesfeldtphora erthali	8
Soldier (mound)	9			Eibesfeldtphora erthali	8
Soldier (mound)	10			Apocephalus attophilus	4
Soldier (mound)	10			Apocephalus attophilus	2
Soldier (mound)	10			Apocephalus vicosae	3
Soldier (mound)	10			Eibesfeldtphora erthali	3
Soldier (mound)	11			Apocephalus vicosae	3
Soldier (mound)	11			Apocephalus attophilus	3
Soldier (mound)	12			Myrmosicarius grandicornis	5
Soldier (mound)	12			Myrmosicarius grandicornis	5
Soldier (mound)	13			Myrmosicarius grandicornis	5
Soldier (mound)	13			Myrmosicarius grandicornis	5
Soldier (mound)	13			Myrmosicarius grandicornis	5
Soldier (mound)	3			Myrmosicarius grandicornis	5
Soldier (mound)	4			Myrmosicarius grandicornis	5
Soldier (mound)	5			Myrmosicarius grandicornis	4
Soldier (mound)	6			Myrmosicarius grandicornis	4
Soldier (mound)	7			Myrmosicarius grandicornis	4
Soldier (mound)	7			Myrmosicarius grandicornis	4
Soldier (mound)	8			Myrmosicarius grandicornis	4
Soldier (mound)	8			Apocephalus vicosae	4
Soldier (mound)	9			Myrmosicarius grandicornis	4
Soldier (mound)	9			Apocephalus attophilus	2
Soldier (mound)	9			Apocephalus vicosae	2
Soldier (mound)	10			Apocephalus vicosae	2
Soldier (mound)	10			Apocephalus vicosae	2
Soldier (mound)	10			Apocephalus attophilus	2
Soldier (mound)	11			Apocephalus vicosae	2
Soldier (mound)	12			Myrmosicarius grandicornis	2
Soldier (mound)	12			Eibesfeldtphora erthali	2
Soldier (mound)	3			Apocephalus vicosae	4
Soldier (mound)	4			Apocephalus vicosae	4
Soldier (mound)	5			Apocephalus vicosae	4
Soldier (mound)	6			Apocephalus vicosae	4
Soldier (mound)	7			Apocephalus vicosae	4
Soldier (mound)	7			Apocephalus vicosae	4
Soldier (mound)	8			Apocephalus vicosae	4
Soldier (mound)	9			Apocephalus vicosae	4
Soldier (mound)	10			Myrmosicarius grandicornis	4
Soldier (mound)	11			Myrmosicarius grandicornis	4
Soldier (mound)	11			Myrmosicarius grandicornis	4
Soldier (mound)	12			Myrmosicarius grandicornis	4
Soldier (mound)	12			Myrmosicarius grandicornis	4
Soldier (mound)	12			Myrmosicarius grandicornis	4
Soldier (mound)	14			Myrmosicarius grandicornis	4
Soldier (mound)	14			Eibesfeldtphora erthali	4
Soldier (mound)	4			Apocephalus attophilus	4
Soldier (mound)	5			Apocephalus vicosae	4
Soldier (mound)	6			Apocephalus vicosae	4
Soldier (mound)	6			Apocephalus vicosae	4
Soldier (mound)	6			Apocephalus vicosae	4
Soldier (mound)	6			Apocephalus vicosae	4
Soldier (mound)	7			Apocephalus vicosae	4
Soldier (mound)	7			Apocephalus vicosae	4
Soldier (mound)	7			Apocephalus vicosae	4
Soldier (mound)	8			Apocephalus vicosae	4
Soldier (mound)	8			Apocephalus vicosae	4
Soldier (mound)	8			Apocephalus vicosae	4
Soldier (mound)	8			Apocephalus vicosae	4
Soldier (mound)	9			Eibesfeldtphora erthali	4
Soldier (mound)	9			Myrmosicarius grandicornis	3
Soldier (mound)	9			Myrmosicarius grandicornis	3
Soldier (mound)	9			Myrmosicarius grandicornis	3
Soldier (mound)	10			Myrmosicarius grandicornis	4
Soldier (mound)	10			Myrmosicarius grandicornis	4
Soldier (mound)	10			Apocephalus vicosae	5
Soldier (mound)	11			Myrmosicarius grandicornis	5
Soldier (mound)	11			Myrmosicarius grandicornis	5
Soldier (mound)	12			Myrmosicarius grandicornis	5
Soldier (mound)	12			Myrmosicarius grandicornis	5
Soldier (mound)	3			Myrmosicarius grandicornis	5
Soldier (mound)	4			Myrmosicarius grandicornis	5
Soldier (mound)	5			Myrmosicarius grandicornis	5
Soldier (mound)	6			Myrmosicarius grandicornis	5
Soldier (mound)	7			Myrmosicarius grandicornis	5
Soldier (mound)	7			Myrmosicarius grandicornis	5
Soldier (mound)	7			Myrmosicarius grandicornis	5
Soldier (mound)	8			Myrmosicarius grandicornis	5
Soldier (mound)	8			Myrmosicarius grandicornis	5
Soldier (mound)	8			Myrmosicarius grandicornis	5
Soldier (mound)	8			Myrmosicarius grandicornis	5
Soldier (mound)	9			Myrmosicarius grandicornis	5
Soldier (mound)	10			Myrmosicarius grandicornis	5
Soldier (mound)	11			Myrmosicarius grandicornis	5
Soldier (mound)	12			Myrmosicarius grandicornis	5
Soldier (mound)	13			Myrmosicarius grandicornis	5
Soldier (mound)	3			Myrmosicarius grandicornis	5
Soldier (mound)	4			Myrmosicarius grandicornis	5
Soldier (mound)	5			Myrmosicarius grandicornis	5
Soldier (mound)	6			Myrmosicarius grandicornis	5
Soldier (mound)	6			Myrmosicarius grandicornis	5
Soldier (mound)	7			Myrmosicarius grandicornis	5
Soldier (mound)	8			Myrmosicarius grandicornis	5
Soldier (mound)	8			Eibesfeldtphora erthali	7
Soldier (mound)	8			Myrmosicarius grandicornis	7
Soldier (mound)	9			Myrmosicarius grandicornis	7
Soldier (mound)	10			Myrmosicarius grandicornis	7
Soldier (mound)	12			Myrmosicarius grandicornis	7
Soldier (mound)	12			Apocephalus vicosae	7
Soldier (mound)	1			Eibesfeldtphora erthali	7
Soldier (mound)	2			Myrmosicarius grandicornis	7
Soldier (mound)	3			Myrmosicarius grandicornis	7
Soldier (mound)	4			Myrmosicarius grandicornis	7
Soldier (mound)	5			Myrmosicarius grandicornis	7
Soldier (mound)	5			Myrmosicarius grandicornis	7
Soldier (mound)	6			Myrmosicarius grandicornis	7
Soldier (mound)	7			Myrmosicarius grandicornis	7
Soldier (mound)	7			Myrmosicarius grandicornis	7
Soldier (mound)	8			Myrmosicarius grandicornis	7
Soldier (mound)	8			Myrmosicarius grandicornis	7
Soldier (mound)	9			Myrmosicarius grandicornis	7
Soldier (mound)	9			Myrmosicarius grandicornis	7
Soldier (mound)	9			Myrmosicarius grandicornis	7
Soldier (mound)	10			Myrmosicarius grandicornis	7
Soldier (mound)	10			Myrmosicarius grandicornis	7
Soldier (mound)	11			Myrmosicarius grandicornis	7
Soldier (mound)	11			Myrmosicarius grandicornis	5
Soldier (mound)	12			Eibesfeldtphora erthali	8
Soldier (mound)	4			Eibesfeldtphora erthali	8
Soldier (mound)	5			Eibesfeldtphora erthali	8
Soldier (mound)	6			Eibesfeldtphora erthali	8
Soldier (mound)	7			Eibesfeldtphora erthali	8
Soldier (mound)	8			Myrmosicarius grandicornis	8
Soldier (mound)	9			Myrmosicarius grandicornis	8
Soldier (mound)	9			Apocephalus vicosae	8
Soldier (mound)	9			Myrmosicarius grandicornis	8
Soldier (mound)	10			Myrmosicarius grandicornis	8
Soldier (mound)	11			Myrmosicarius grandicornis	8
Soldier (mound)	11			Myrmosicarius grandicornis	8
Soldier (mound)	12			Myrmosicarius grandicornis	8
Soldier (mound)	12			Myrmosicarius grandicornis	8
Soldier (mound)	12			Myrmosicarius grandicornis	8
Soldier (mound)	3			Myrmosicarius grandicornis	8
Soldier (mound)	4			Myrmosicarius grandicornis	8
Soldier (mound)	5			Myrmosicarius grandicornis	8
Soldier (mound)	6			Myrmosicarius grandicornis	9
Soldier (mound)	7			Myrmosicarius grandicornis	9
Soldier (mound)	8			Myrmosicarius grandicornis	9
Soldier (mound)	9			Apocephalus vicosae	2
Soldier (mound)	9			Apocephalus attophilus	2
Soldier (mound)	9			Eibesfeldtphora erthali	2
Soldier (mound)	10			Eibesfeldtphora erthali	2
Soldier (mound)	10			Eibesfeldtphora erthali	2
Soldier (mound)	10			Myrmosicarius grandicornis	2
Soldier (mound)	10			Eibesfeldtphora erthali	2
Soldier (mound)	10			Myrmosicarius grandicornis	2
Soldier (mound)	11			Myrmosicarius grandicornis	2
Soldier (mound)	12			Myrmosicarius grandicornis	3
Soldier (mound)	12			Myrmosicarius grandicornis	3
Soldier (mound)	3			Myrmosicarius grandicornis	3
Soldier (mound)	4			Myrmosicarius grandicornis	3
Soldier (mound)	5			Eibesfeldtphora erthali	3
Soldier (mound)	6			Eibesfeldtphora erthali	3
Soldier (mound)	7			Myrmosicarius grandicornis	3
Soldier (mound)	8			Apocephalus vicosae	3
Soldier (mound)	9			Apocephalus vicosae	3
Soldier (mound)	9			Apocephalus vicosae	3
Soldier (mound)	10			Eibesfeldtphora erthali	4
Soldier (mound)	10			Eibesfeldtphora erthali	4
Soldier (mound)	10			Myrmosicarius grandicornis	4
Soldier (mound)	11			Myrmosicarius grandicornis	4
Soldier (mound)	12			Myrmosicarius grandicornis	4
Soldier (mound)	12			Apocephalus vicosae	4
Soldier (mound)	3			Apocephalus vicosae	4
Soldier (mound)	4			Apocephalus vicosae	4
Soldier (mound)	5			Apocephalus vicosae	4
Soldier (mound)	6			Apocephalus vicosae	4
Soldier (mound)	7			Apocephalus vicosae	4
Soldier (mound)	8			Apocephalus vicosae	4
Soldier (mound)	9			Apocephalus vicosae	4
Soldier (mound)	10			Apocephalus vicosae	4
Soldier (mound)	11			Apocephalus vicosae	4
Soldier (mound)	11			Myrmosicarius grandicornis	4
Soldier (mound)	12			Myrmosicarius grandicornis	4
Soldier (mound)	13			Myrmosicarius grandicornis	4
Soldier (mound)	13			Myrmosicarius grandicornis	4
Soldier (mound)	14			Myrmosicarius grandicornis	4
Soldier (mound)	4			Myrmosicarius grandicornis	4
Soldier (mound)	5			Myrmosicarius grandicornis	4
Soldier (mound)	6			Myrmosicarius grandicornis	4
Soldier (mound)	6			Myrmosicarius grandicornis	4
Soldier (mound)	6			Myrmosicarius grandicornis	4
Soldier (mound)	6			Myrmosicarius grandicornis	4
Soldier (mound)	7			Myrmosicarius grandicornis	4
Soldier (mound)	7			Myrmosicarius grandicornis	4
Soldier (mound)	7			Myrmosicarius grandicornis	4
Soldier (mound)	8			Myrmosicarius grandicornis	4
Soldier (mound)	8			Myrmosicarius grandicornis	4
Soldier (mound)	8			Apocephalus attophilus	4
Soldier (mound)	8			Eibesfeldtphora erthali	4
Soldier (mound)	9			Apocephalus attophilus	4
Soldier (mound)	9			Apocephalus vicosae	4
Soldier (mound)	9			Apocephalus vicosae	4
Soldier (mound)	9			Apocephalus vicosae	4
Soldier (mound)	10			Apocephalus vicosae	4
Soldier (mound)	10			Myrmosicarius grandicornis	4
Soldier (mound)	10			Myrmosicarius grandicornis	4
Soldier (mound)	11			Myrmosicarius grandicornis	4
Soldier (mound)	11			Myrmosicarius grandicornis	4
Soldier (mound)	12			Myrmosicarius grandicornis	4
Soldier (mound)	13			Myrmosicarius grandicornis	4
Forager	1			Myrmosicarius grandicornis	4
Forager	1			Myrmosicarius grandicornis	4
Forager	1			Myrmosicarius grandicornis	4
Forager	1			Myrmosicarius grandicornis	4
Forager	1			Myrmosicarius grandicornis	5
Forager	2			Myrmosicarius grandicornis	5
Forager	2			Myrmosicarius grandicornis	5
Forager	3			Myrmosicarius grandicornis	5
Forager	3			Myrmosicarius grandicornis	5
Forager	3			Myrmosicarius grandicornis	5
Forager	3			Myrmosicarius grandicornis	5
Forager	3			Myrmosicarius grandicornis	5
Forager	3			Myrmosicarius grandicornis	5
Forager	3			Myrmosicarius grandicornis	5
Forager	3			Myrmosicarius grandicornis	5
Forager	3			Myrmosicarius grandicornis	5
Forager	3			Eibesfeldtphora erthali	5
Forager	4			Apocephalus vicosae	5
Forager	4			Apocephalus vicosae	5
Forager	4			Apocephalus vicosae	5
Forager	4			Myrmosicarius grandicornis	5
Forager	4			Myrmosicarius grandicornis	4
Forager	5			Myrmosicarius grandicornis	7
Forager	5			Myrmosicarius grandicornis	7
Forager	5			Myrmosicarius grandicornis	7
Forager	5			Myrmosicarius grandicornis	7
Forager	5			Myrmosicarius grandicornis	7
Forager	6			Myrmosicarius grandicornis	7
Forager	6			Myrmosicarius grandicornis	7
Forager	6			Myrmosicarius grandicornis	7
Forager	6			Myrmosicarius grandicornis	7
Forager	7			Myrmosicarius grandicornis	7
Forager	7			Myrmosicarius grandicornis	7
Forager	7			Myrmosicarius grandicornis	7
Forager	7			Myrmosicarius grandicornis	7
Forager	8			Eibesfeldtphora erthali	7
Forager	8			Eibesfeldtphora erthali	7
Forager	9			Myrmosicarius grandicornis	7
Forager	10			Myrmosicarius grandicornis	7
Forager	10			Myrmosicarius grandicornis	7
Forager	11			Myrmosicarius grandicornis	7
Forager	1			Myrmosicarius grandicornis	7
Forager	1			Myrmosicarius grandicornis	7
Forager	1			Myrmosicarius grandicornis	7
Forager	2			Myrmosicarius grandicornis	7
Forager	2			Myrmosicarius grandicornis	7
Forager	3			Myrmosicarius grandicornis	7
Forager	3			Myrmosicarius grandicornis	7
Forager	3			Myrmosicarius grandicornis	7
Forager	3			Myrmosicarius grandicornis	7
Forager	4			Myrmosicarius grandicornis	7
Forager	4			Myrmosicarius grandicornis	7
Forager	4			Myrmosicarius grandicornis	7
Forager	5			Myrmosicarius grandicornis	7
Forager	5			Myrmosicarius grandicornis	7
Forager	5			Myrmosicarius grandicornis	7
Forager	5			Myrmosicarius grandicornis	7
Forager	5			Myrmosicarius grandicornis	7
Forager	5			Myrmosicarius grandicornis	7
Forager	6			Myrmosicarius grandicornis	7
Forager	6			Apocephalus vicosae	7
Forager	6			Apocephalus vicosae	7
Forager	6			Eibesfeldtphora erthali	7
Forager	6			Eibesfeldtphora erthali	7
Forager	7			Eibesfeldtphora erthali	7
Forager	7			Eibesfeldtphora erthali	7
Forager	7			Eibesfeldtphora erthali	7
Forager	7			Eibesfeldtphora erthali	7
Forager	7			Eibesfeldtphora erthali	7
Forager	7			Eibesfeldtphora erthali	7
Forager	8			Eibesfeldtphora erthali	7
Forager	8			Eibesfeldtphora erthali	7
Forager	8			Eibesfeldtphora erthali	7
Forager	8			Myrmosicarius grandicornis	7
Forager	8			Myrmosicarius grandicornis	7
Forager	8			Myrmosicarius grandicornis	7
Forager	8			Myrmosicarius grandicornis	5
Forager	9			Apocephalus vicosae	5
Forager	9			Apocephalus vicosae	5
Forager	9			Apocephalus vicosae	5
Forager	9			Eibesfeldtphora erthali	7
Forager	9			Eibesfeldtphora erthali	7
Forager	10			Eibesfeldtphora erthali	7
Forager	11			Eibesfeldtphora erthali	7
Forager	11			Eibesfeldtphora erthali	7
Forager	12			Eibesfeldtphora erthali	7
Forager	12			Eibesfeldtphora erthali	8
Forager	13			Eibesfeldtphora erthali	8
Forager	1			Eibesfeldtphora erthali	8
Forager	2			Eibesfeldtphora erthali	8
Forager	2			Eibesfeldtphora erthali	8
Forager	2			Eibesfeldtphora erthali	8
Forager	2			Eibesfeldtphora erthali	8
Forager	3			Eibesfeldtphora erthali	8
Forager	4			Eibesfeldtphora erthali	8
Forager	4			Eibesfeldtphora erthali	8
Forager	4			Myrmosicarius grandicornis	8
Forager	4			Myrmosicarius grandicornis	8
Forager	5			Myrmosicarius grandicornis	8
Forager	6			Myrmosicarius grandicornis	8
Forager	6			Myrmosicarius grandicornis	8
Forager	7			Myrmosicarius grandicornis	8
Forager	7			Myrmosicarius grandicornis	8
Forager	7			Myrmosicarius grandicornis	8
Forager	8			Myrmosicarius grandicornis	8
Forager	8			Myrmosicarius grandicornis	8
Forager	9			Myrmosicarius grandicornis	8
Forager	9			Myrmosicarius grandicornis	8
Forager	9			Myrmosicarius grandicornis	8
Forager	9			Myrmosicarius grandicornis	8
Forager	10			Myrmosicarius grandicornis	8
Forager	11			Myrmosicarius grandicornis	8
Forager	12			Myrmosicarius grandicornis	8
Forager	13			Myrmosicarius grandicornis	8
Forager	1			Myrmosicarius grandicornis	8
Forager	1			Myrmosicarius grandicornis	8
Forager	1			Myrmosicarius grandicornis	8
Forager	2			Myrmosicarius grandicornis	8
Forager	3			Myrmosicarius grandicornis	8
Forager	3			Myrmosicarius grandicornis	8
Forager	3			Myrmosicarius grandicornis	8
Forager	4			Myrmosicarius grandicornis	8
Forager	4			Myrmosicarius grandicornis	8
Forager	4			Myrmosicarius grandicornis	8
Forager	4			Myrmosicarius grandicornis	8
Forager	5			Myrmosicarius grandicornis	8
Forager	5			Myrmosicarius grandicornis	8
Forager	5			Myrmosicarius grandicornis	8
Forager	6			Myrmosicarius grandicornis	8
Forager	6			Myrmosicarius grandicornis	8
Forager	6			Myrmosicarius grandicornis	8
Forager	7			Myrmosicarius grandicornis	8
Forager	7			Myrmosicarius grandicornis	8
Forager	7			Myrmosicarius grandicornis	8
Forager	7			Myrmosicarius grandicornis	8
Forager	7			Eibesfeldtphora erthali	9
Forager	7			Myrmosicarius grandicornis	9
Forager	7			Myrmosicarius grandicornis	9
Forager	7			Myrmosicarius grandicornis	9
Forager	8			Myrmosicarius grandicornis	9
Forager	8			Myrmosicarius grandicornis	9
Forager	8			Myrmosicarius grandicornis	9
Forager	8			Myrmosicarius grandicornis	9
Forager	8			Myrmosicarius grandicornis	9
Forager	9			Myrmosicarius grandicornis	9
Forager	9			Myrmosicarius grandicornis	9
Forager	9			Myrmosicarius grandicornis	9
Forager	9			Myrmosicarius grandicornis	9
Forager	9			Myrmosicarius grandicornis	9
Forager	10			Myrmosicarius grandicornis	9
Forager	10			Myrmosicarius grandicornis	9
Forager	10			Myrmosicarius grandicornis	9
Forager	10			Myrmosicarius grandicornis	10
Forager	11			Myrmosicarius grandicornis	10
Forager	12			Myrmosicarius grandicornis	10
Forager	13			Myrmosicarius grandicornis	10
Forager	1			Eibesfeldtphora erthali	3
Forager	1			Myrmosicarius grandicornis	3
Forager	1			Myrmosicarius grandicornis	3
Forager	1			Myrmosicarius grandicornis	2
Forager	1			Apocephalus vicosae	2
Forager	1			Apocephalus vicosae	3
Forager	2			Apocephalus vicosae	3
Forager	2			Apocephalus vicosae	3
Forager	2			Apocephalus vicosae	3
Forager	2			Apocephalus vicosae	3
Forager	2			Apocephalus vicosae	3
Forager	2			Apocephalus vicosae	3
Forager	2			Apocephalus vicosae	3
Forager	2			Apocephalus vicosae	3
Forager	2			Apocephalus vicosae	3
Forager	2			Apocephalus vicosae	2
Forager	2			Apocephalus vicosae	2
Forager	2			Apocephalus vicosae	2
Forager	2			Apocephalus vicosae	2
Forager	3			Apocephalus vicosae	2
Forager	3			Apocephalus vicosae	2
Forager	3			Apocephalus vicosae	2
Forager	3			Apocephalus vicosae	2
Forager	3			Apocephalus vicosae	2
Forager	3			Apocephalus vicosae	2
Forager	3			Apocephalus vicosae	2
Forager	3			Apocephalus vicosae	2
Forager	3			Eibesfeldtphora erthali	4
Forager	4			Eibesfeldtphora erthali	4
Forager	4			Eibesfeldtphora erthali	4
Forager	4			Myrmosicarius grandicornis	5
Forager	4			Myrmosicarius grandicornis	5
Forager	4			Myrmosicarius grandicornis	5
Forager	4			Myrmosicarius grandicornis	5
Forager	5			Myrmosicarius grandicornis	5
Forager	5			Apocephalus vicosae	5
Forager	5			Apocephalus vicosae	5
Forager	5			Apocephalus vicosae	5
Forager	5			Apocephalus vicosae	5
Forager	5			Apocephalus vicosae	5
Forager	5			Apocephalus vicosae	5
Forager	6			Apocephalus vicosae	5
Forager	6			Apocephalus vicosae	5
Forager	7			Apocephalus vicosae	5
Forager	7			Apocephalus vicosae	5
Forager	8			Apocephalus vicosae	5
Forager	8			Apocephalus vicosae	5
Forager	8			Apocephalus vicosae	5
Forager	8			Apocephalus vicosae	5
Forager	9			Apocephalus vicosae	5
Forager	9			Apocephalus vicosae	5
Forager	10			Apocephalus vicosae	5
Forager	11			Apocephalus vicosae	5
Forager	12			Apocephalus vicosae	5
Forager	13			Apocephalus vicosae	5
Forager	14			Apocephalus vicosae	5
Forager	1			Apocephalus vicosae	5
Forager	1			Apocephalus vicosae	5
Forager	1			Apocephalus vicosae	5
Forager	1			Apocephalus vicosae	5
Forager	1			Apocephalus vicosae	5
Forager	1			Apocephalus vicosae	5
Forager	2			Apocephalus vicosae	5
Forager	2			Apocephalus vicosae	5
Forager	2			Apocephalus vicosae	5
Forager	2			Apocephalus vicosae	5
Forager	2			Apocephalus vicosae	5
Forager	2			Apocephalus vicosae	5
Forager	2			Apocephalus vicosae	5
Forager	3			Apocephalus vicosae	5
Forager	3			Apocephalus vicosae	5
Forager	3			Apocephalus vicosae	5
Forager	3			Apocephalus vicosae	5
Forager	3			Apocephalus vicosae	5
Forager	4			Apocephalus vicosae	5
Forager	4			Apocephalus vicosae	6
Forager	4			Apocephalus vicosae	6
Forager	5			Myrmosicarius grandicornis	6
Forager	5			Myrmosicarius grandicornis	6
Forager	6			Myrmosicarius grandicornis	6
Forager	7			Myrmosicarius grandicornis	6
Forager	7			Myrmosicarius grandicornis	7
Forager	8			Myrmosicarius grandicornis	7
Forager	9			Apocephalus vicosae	7
Forager	10			Apocephalus vicosae	7
Forager	11			Apocephalus vicosae	7
Forager	12			Apocephalus vicosae	7
Forager	13			Apocephalus vicosae	7
Forager	14			Apocephalus vicosae	7
Forager	1			Apocephalus vicosae	7
Forager	2			Apocephalus vicosae	7
Forager	3			Apocephalus vicosae	7
Forager	3			Apocephalus vicosae	7
Forager	3			Apocephalus vicosae	7
Forager	3			Apocephalus vicosae	7
Forager	3			Apocephalus vicosae	7
Forager	3			Myrmosicarius grandicornis	7
Forager	3			Myrmosicarius grandicornis	7
Forager	3			Myrmosicarius grandicornis	8
Forager	3			Myrmosicarius grandicornis	8
Forager	3			Myrmosicarius grandicornis	9
Forager	3			Myrmosicarius grandicornis	9
Forager	3			Myrmosicarius grandicornis	9
Forager	4			Apocephalus vicosae	9
Forager	4			Apocephalus vicosae	9
Forager	4
Forager	4
Forager	4
Forager	4
Forager	4
Forager	4
Forager	5
Forager	5
Forager	5
Forager	5
Forager	5
Forager	5
Forager	6
Forager	6
Forager	6
Forager	6
Forager	7
Forager	7
Forager	7
Forager	8
Forager	8
Forager	8
Forager	9
Forager	9
Forager	9
Forager	9
Forager	9
Forager	10
Forager	11
Forager	12
Forager	13
Forager	14
Forager	1
Forager	1
Forager	1
Forager	1
Forager	1
Forager	1
Forager	1
Forager	2
Forager	2
Forager	2
Forager	2
Forager	2
Forager	2
Forager	2
Forager	2
Forager	2
Forager	2
Forager	3
Forager	3
Forager	3
Forager	3
Forager	3
Forager	3
Forager	3
Forager	3
Forager	3
Forager	3
Forager	3
Forager	3
Forager	3
Forager	3
Forager	4
Forager	4
Forager	5
Forager	6
Forager	6
Forager	7
Forager	7
Forager	7
Forager	8
Forager	8
Forager	8
Forager	9
Forager	9
Forager	10
Forager	11
Forager	12
Forager	13
Forager	1
Forager	1
Forager	1
Forager	1
Forager	1
Forager	2
Forager	2
Forager	2
Forager	2
Forager	3
Forager	3
Forager	3
Forager	3
Forager	3
Forager	3
Forager	3
Forager	4
Forager	4
Forager	4
Forager	4
Forager	4
Forager	4
Forager	5
Forager	5
Forager	6
Forager	6
Forager	7
Forager	7
Forager	8
Forager	8
Forager	9
Forager	9
Forager	10
Forager	11
Forager	12
Forager	12
Forager	13
Forager	14
Forager	1
Forager	1
Forager	1
Forager	1
Forager	1
Forager	1
Forager	2
Forager	2
Forager	2
Forager	2
Forager	2
Forager	2
Forager	2
Forager	3
Forager	3
Forager	3
Forager	3
Forager	3
Forager	4
Forager	4
Forager	4
Forager	5
Forager	5
Forager	6
Forager	7
Forager	7
Forager	8
Forager	9
Forager	10
Forager	11
Forager	12
Forager	13
Forager	14
Forager	1
Forager	1
Forager	1
Forager	2
Forager	3
Forager	3
Forager	3
Forager	4
Forager	4
Forager	4
Forager	4
Forager	5
Forager	5
Forager	5
Forager	6
Forager	6
Forager	6
Forager	7
Forager	7
Forager	7
Forager	7
Forager	7
Forager	7
Forager	7
Forager	7
Forager	8
Forager	8
Forager	8
Forager	8
Forager	8
Forager	9
Forager	9
Forager	9
Forager	9
Forager	9
Forager	10
Forager	10
Forager	10
Forager	10
Forager	11
Forager	12
Forager	13
Soldier (trial)	4
Soldier (trial)	5
Soldier (trial)	5
Soldier (trial)	6
Soldier (trial)	7
Soldier (trial)	7
Soldier (trial)	8
Soldier (trial)	9
Soldier (trial)	10
Soldier (trial)	11
Soldier (trial)	3
Soldier (trial)	4
Soldier (trial)	5
Soldier (trial)	5
Soldier (trial)	6
Soldier (trial)	7
Soldier (trial)	7
Soldier (trial)	7
Soldier (trial)	8
Soldier (trial)	8
Soldier (trial)	9
Soldier (trial)	10
Soldier (trial)	11
Soldier (trial)	3
Soldier (trial)	4
Soldier (trial)	5
Soldier (trial)	6
Soldier (trial)	7
Soldier (trial)	8
Soldier (trial)	8
Soldier (trial)	9
Soldier (trial)	9
Soldier (trial)	9
Soldier (trial)	10
Soldier (trial)	11
Soldier (trial)	12
Soldier (trial)	13
Soldier (trial)	3
Soldier (trial)	4
Soldier (trial)	5
Soldier (trial)	6
Soldier (trial)	7
Soldier (trial)	7
Soldier (trial)	8
Soldier (trial)	9
Soldier (trial)	9
Soldier (trial)	9
Soldier (trial)	9
Soldier (trial)	10
Soldier (trial)	11
Soldier (trial)	12
Soldier (trial)	13
Soldier (trial)	13
Soldier (trial)	13
Soldier (trial)	4
Soldier (trial)	5
Soldier (trial)	6
Soldier (trial)	7
Soldier (trial)	7
Soldier (trial)	7
Soldier (trial)	8
Soldier (trial)	8
Soldier (trial)	8
Soldier (trial)	9
Soldier (trial)	10
Soldier (trial)	10
Soldier (trial)	11
Soldier (trial)	11
Soldier (trial)	12
Soldier (trial)	13
Soldier (trial)	4
Soldier (trial)	5
Soldier (trial)	6
Soldier (trial)	7
Soldier (trial)	8
Soldier (trial)	9
Soldier (trial)	9
Soldier (trial)	9
Soldier (trial)	10
Soldier (trial)	10
Soldier (trial)	11
Soldier (trial)	11
Soldier (trial)	11
Soldier (trial)	12
Soldier (trial)	13
Soldier (trial)	5
Soldier (trial)	6
Soldier (trial)	7
Soldier (trial)	7
Soldier (trial)	7
Soldier (trial)	8
Soldier (trial)	8
Soldier (trial)	8
Soldier (trial)	8
Soldier (trial)	9
Soldier (trial)	9
Soldier (trial)	9
Soldier (trial)	10
Soldier (trial)	10
Soldier (trial)	10
Soldier (trial)	10
Soldier (trial)	11
Soldier (trial)	11
Soldier (trial)	11
Soldier (trial)	11
Soldier (trial)	11
Soldier (trial)	11
Soldier (trial)	12
Soldier (trial)	12
Soldier (trial)	12
Soldier (trial)	12
Soldier (trial)	12
Soldier (trial)	13
Soldier (trial)	13
Soldier (trial)	13
Soldier (trial)	13
Soldier (trial)	13
Soldier (trial)	13
Soldier (trial)	14
Soldier (trial)	3
Soldier (trial)	4
Soldier (trial)	5
Soldier (trial)	5
Soldier (trial)	6
Soldier (trial)	6
Soldier (trial)	7
Soldier (trial)	7
Soldier (trial)	7
Soldier (trial)	8
Soldier (trial)	8
Soldier (trial)	8
Soldier (trial)	8
Soldier (trial)	9
Soldier (trial)	9
Soldier (trial)	9
Soldier (trial)	9
Soldier (trial)	10
Soldier (trial)	10
Soldier (trial)	10
Soldier (trial)	10
Soldier (trial)	11
Soldier (trial)	11
Soldier (trial)	12
Soldier (trial)	12
Soldier (trial)	13
Soldier (trial)	3
Soldier (trial)	4
Soldier (trial)	5
Soldier (trial)	6
Soldier (trial)	6
Soldier (trial)	6
Soldier (trial)	7
Soldier (trial)	7
Soldier (trial)	7
Soldier (trial)	7
Soldier (trial)	8
Soldier (trial)	9
Soldier (trial)	10
Soldier (trial)	11
Soldier (trial)	2
Soldier (trial)	3
Soldier (trial)	3
Soldier (trial)	4
Soldier (trial)	4
Soldier (trial)	4
Soldier (trial)	5
Soldier (trial)	6
Soldier (trial)	6
Soldier (trial)	6
Soldier (trial)	7
Soldier (trial)	8
Soldier (trial)	9
Soldier (trial)	10
Soldier (trial)	4
Soldier (trial)	5
Soldier (trial)	6
Soldier (trial)	7
Soldier (trial)	7
Soldier (trial)	7
Soldier (trial)	8
Soldier (trial)	8
Soldier (trial)	9
Soldier (trial)	10
Soldier (trial)	10
Soldier (trial)	11
Soldier (trial)	12
Soldier (trial)	2
Soldier (trial)	4
Soldier (trial)	5
Soldier (trial)	6
Soldier (trial)	6
Soldier (trial)	7
Soldier (trial)	8
Soldier (trial)	9
Soldier (trial)	10
Soldier (trial)	11
Soldier (trial)	12
Soldier (trial)	4
Soldier (trial)	5
Soldier (trial)	5
Soldier (trial)	6
Soldier (trial)	7
Soldier (trial)	7
Soldier (trial)	8
Soldier (trial)	9
Soldier (trial)	10
Soldier (trial)	11
Soldier (trial)	1
Soldier (trial)	2
Soldier (trial)	4
Soldier (trial)	5
Soldier (trial)	5
Soldier (trial)	6
Soldier (trial)	6
Soldier (trial)	7
Soldier (trial)	8
Soldier (trial)	9
Soldier (trial)	10
Soldier (trial)	11
Soldier (trial)	12
Soldier (trial)	13
Soldier (trial)	1
Soldier (trial)	2
Soldier (trial)	4
Soldier (trial)	4
Soldier (trial)	5
Soldier (trial)	5
Soldier (trial)	5
Soldier (trial)	6
Soldier (trial)	6
Soldier (trial)	7
Soldier (trial)	8
Soldier (trial)	8
Soldier (trial)	9
Soldier (trial)	10
Soldier (trial)	11
Soldier (trial)	12
Soldier (trial)	13
Soldier (trial)	14
Soldier (trial)	3
Soldier (trial)	4
Soldier (trial)	5
Soldier (trial)	5
Soldier (trial)	6
Soldier (trial)	7
Soldier (trial)	7
Soldier (trial)	7
Soldier (trial)	8
Soldier (trial)	9
Soldier (trial)	9
Soldier (trial)	9
Soldier (trial)	10
Soldier (trial)	11
Soldier (trial)	12
Soldier (trial)	4
Soldier (trial)	5
Soldier (trial)	6
Soldier (trial)	7
Soldier (trial)	7
Soldier (trial)	8
Soldier (trial)	8
Soldier (trial)	9
Soldier (trial)	9
Soldier (trial)	9
Soldier (trial)	10
Soldier (trial)	10
Soldier (trial)	11
Soldier (trial)	11
Soldier (trial)	11
Soldier (trial)	12
Soldier (trial)	12
Soldier (trial)	12
Soldier (trial)	12
Soldier (trial)	3
Soldier (trial)	3
Soldier (trial)	4
Soldier (trial)	5
Soldier (trial)	5
Soldier (trial)	6
Soldier (trial)	6
Soldier (trial)	7
Soldier (trial)	7
Soldier (trial)	7
Soldier (trial)	8
Soldier (trial)	8
Soldier (trial)	9
Soldier (trial)	9
Soldier (trial)	9
Soldier (trial)	9
Soldier (trial)	9
Soldier (trial)	10
Soldier (trial)	10
Soldier (trial)	10
Soldier (trial)	10
Soldier (trial)	11
Soldier (trial)	11
Soldier (trial)	12
Soldier (trial)	13
Soldier (trial)	3
Soldier (trial)	4
Soldier (trial)	5
Soldier (trial)	6
Soldier (trial)	7
Soldier (trial)	7
Soldier (trial)	7
Soldier (trial)	8
Soldier (trial)	8
Soldier (trial)	9
Soldier (trial)	9
Soldier (trial)	9
Soldier (trial)	10
Soldier (trial)	10
Soldier (trial)	10
Soldier (trial)	11
Soldier (trial)	11
Soldier (trial)	11
Soldier (trial)	11
Soldier (trial)	11
Soldier (trial)	12
Soldier (trial)	12
Soldier (trial)	12
Soldier (trial)	12
Soldier (trial)	12
Soldier (trial)	13
Soldier (trial)	13
Soldier (trial)	14
Soldier (trial)	3
Soldier (trial)	4
Soldier (trial)	5
Soldier (trial)	6
Soldier (trial)	7
Soldier (trial)	8
Soldier (trial)	8
Soldier (trial)	9
Soldier (trial)	9
Soldier (trial)	10
Soldier (trial)	10
Soldier (trial)	10
Soldier (trial)	11
Soldier (trial)	11
Soldier (trial)	11
Soldier (trial)	12
Soldier (trial)	13
Soldier (trial)	14
Soldier (trial)	4
Soldier (trial)	5
Soldier (trial)	6
Soldier (trial)	7
Soldier (trial)	7
Soldier (trial)	8
Soldier (trial)	8
Soldier (trial)	9
Soldier (trial)	9
Soldier (trial)	10
Soldier (trial)	11
Soldier (trial)	11
Soldier (trial)	12
Soldier (trial)	13
Soldier (trial)	4
Soldier (trial)	5
Soldier (trial)	6
Soldier (trial)	7
Soldier (trial)	7
Soldier (trial)	7
Soldier (trial)	7
Soldier (trial)	8
Soldier (trial)	8
Soldier (trial)	8
Soldier (trial)	9
Soldier (trial)	9
Soldier (trial)	9
Soldier (trial)	10
Soldier (trial)	10
Soldier (trial)	11
Soldier (trial)	11
Soldier (trial)	11
Soldier (trial)	11
Soldier (trial)	12
Soldier (trial)	12
Soldier (trial)	12
Soldier (trial)	3
Soldier (trial)	4
Soldier (trial)	4
Soldier (trial)	5
Soldier (trial)	5
Soldier (trial)	6
Soldier (trial)	7
Soldier (trial)	7
Soldier (trial)	7
Soldier (trial)	8
Soldier (trial)	9
Soldier (trial)	9
Soldier (trial)	9
Soldier (trial)	10
Soldier (trial)	11
Soldier (trial)	12
Soldier (trial)	2
Soldier (trial)	3
Soldier (trial)	4
Soldier (trial)	5
Soldier (trial)	6
Soldier (trial)	7
Soldier (trial)	7
Soldier (trial)	8
Soldier (trial)	8
Soldier (trial)	9
Soldier (trial)	9
Soldier (trial)	9
Soldier (trial)	9
Soldier (trial)	10
Soldier (trial)	10
Soldier (trial)	11
Soldier (trial)	11
Soldier (trial)	12
Soldier (trial)	12
Soldier (trial)	13
Soldier (trial)	13
Soldier (trial)	13
Soldier (trial)	14
Soldier (trial)	3
Soldier (trial)	4
Soldier (trial)	5
Soldier (trial)	6
Soldier (trial)	6
Soldier (trial)	7
Soldier (trial)	8
Soldier (trial)	9
Soldier (trial)	9
Soldier (trial)	10
Soldier (trial)	10
Soldier (trial)	11
Soldier (trial)	12
Soldier (trial)	13
Soldier (trial)	13
Soldier (trial)	1
Soldier (trial)	2
Soldier (trial)	3
Soldier (trial)	4
Soldier (trial)	4
Soldier (trial)	5
Soldier (trial)	5
Soldier (trial)	6
Soldier (trial)	6
Soldier (trial)	6
Soldier (trial)	7
Soldier (trial)	7
Soldier (trial)	8
Soldier (trial)	9
Soldier (trial)	10
Soldier (trial)	11
Soldier (trial)	12
Soldier (trial)	13
Soldier (trial)	14

## Sheet: Pupae of A. attophilus 
No. Apocephalus attophilus pupae per host
6
10
6
8
9
5
11
4
8
6
3
9
8
12
13
7
8
4
9
5
10
5
10
5
7
4
12
9
3
6
2
8
5
12
9
4
6
6
8
9
5
6
8
5
6
12
3
8
7
8
6
10
8
4
10
3
7
7
4
8
6
5
3
4
7
6
1
4
3
2
4
3
5
6
4
4
1
8
6
7
4
4
7
11
8
6
6
1
1
1
4
6
5
9
4
3
2
2
5
4
5
8
2
3
3
4
7
2
3
4
5
5
7
5
3
4
3
7
5
12
7
4
9
2
3
2
1
4
5
5
5
7
4
4
2
1
5
7
5
1
2
10
2
4
5
3
3
5
5
1
8
9
4
4
7
4
2
3
4
3
1
1
9
3
4
2
2
3
6
3
7
6
6
3
3
3
3
2
8
5
7
4
3
1
14
4
3
11
2
4
6
7
5
2
3
4
4
3
5
6
4
4
3
1
5
8
9
3
1
1
1
3
1
2
3
5
5
7
3
4
5
3
11
4
2
1
1
1
1
1
1
3
2
2
4
2
3
6
4
3
4
3
4
3
5
2
4
8
3
6
4
7
1
2
7
1
1
1
1
1
6
3
2
2
1
5
1
1
1
1
1
1
1
1
1
1
1
1
1
1
1
1
1
3
1
1
2
1
2
1
1
1
1
1
1
1
1
1
1
1
6
1
1
4
12
6
1
1
1
1
1
1
2
1
2
1
1
1
1
2
1
1
2
4
5
1
2
2
1
1
1
1
1
1
1
1
1
1
2
2
1
1
2
1
1
1
1
1
1
1
1
1
1
1
1
1
1
1
1
1
1
1
2
1
1
1
7
1
1
1
1
1
1
1
1
1
1
1
1
1
1
1
1
1
1
2
1
1
1
2
1
1
1
1
1
1
1
1
1
1
1
1
1
1
1
1
1
1
1
1
1
1
1
1
1
1
1
1
1
1
1
1
1
1
1
1
1
1
1
1
1
1
1
1
1
1
1
1
1
1
1
1
1
1
1
2
1
1
1
1
1
1
1
1
1
1
1
1
1
1
1
1
1
1
1
1
1
1
1
1
1
1
1
1
1
1
1
1
1
1
1
1
1
1
1
1
1
1
1
1
1
2
1
1
1
1
1
1
2
1
1
1
1
1
1
1
3
4
1
5
8
1

## Sheet: Collection and parasitism data
Date	Site	Colony	Local	Caste	No. collected ants	No. parasitized ants	Parasitized by A. attophilus	Parasitized by A. vicosae	Parasitized by N. erthali	Parasitized by M. grandicornis
2018-02-27	PAL	1	trail	soldier	46	0	0	0	0	0
2018-02-27	PAL	1	trail	worker	435	12	7	0	4	1
2018-02-27	PAL	1	mound	soldier	28	0	0	0	0	0
2018-02-27	PAL	1	mound	worker	71	0	0	0	0	0
2018-02-27	PAL	2	trail	soldier	29	0	0	0	0	0
2018-02-27	PAL	2	trail	worker	173	32	24	0	8	0
2018-02-27	PAL	2	mound	soldier	18	0	0	0	0	0
2018-02-27	PAL	2	mound	worker	301	1	0	0	1	0
2018-02-27	PAL	3	trail	soldier	48	0	0	0	0	0
2018-02-27	PAL	3	trail	worker	172	27	17	0	10	0
2018-02-27	PAL	3	mound	soldier	41	0	0	0	0	0
2018-02-27	PAL	3	mound	worker	84	1	0	0	0	1
2018-02-27	PAL	4	trail	soldier	67	0	0	0	0	0
2018-02-27	PAL	4	trail	worker	194	1	1	0	0	0
2018-02-27	PAL	4	mound	soldier	39	0	0	0	0	0
2018-02-27	PAL	4	mound	worker	127	1	0	0	1	0
2018-03-07	PAL	1	trail	soldier	27	0	0	0	0	0
2018-03-07	PAL	1	trail	worker	135	9	6	0	3	0
2018-03-07	PAL	1	mound	soldier	28	0	0	0	0	0
2018-03-07	PAL	1	mound	worker	118	0	0	0	0	0
2018-03-07	PAL	2	trail	soldier	58	0	0	0	0	0
2018-03-07	PAL	2	trail	worker	140	11	3	1	7	0
2018-03-07	PAL	2	mound	soldier	37	0	0	0	0	0
2018-03-07	PAL	2	mound	worker	261	2	0	0	2	0
2018-03-07	PAL	3	trail	soldier	30	0	0	0	0	0
2018-03-07	PAL	3	trail	worker	244	27	27	0	0	0
2018-03-07	PAL	3	mound	soldier	24	0	0	0	0	0
2018-03-07	PAL	3	mound	worker	337	1	0	0	1	0
2018-03-07	PAL	4	trail	soldier	58	0	0	0	0	0
2018-03-07	PAL	4	trail	worker	49	8	5	0	3	0
2018-03-07	PAL	4	mound	soldier	56	0	0	0	0	0
2018-03-07	PAL	4	mound	worker	126	0	0	0	0	0
2018-03-19	PAL	1	trail	soldier	91	0	0	0	0	0
2018-03-19	PAL	1	trail	worker	208	1	0	0	1	0
2018-03-19	PAL	1	mound	soldier	39	0	0	0	0	0
2018-03-19	PAL	1	mound	worker	138	0	0	0	0	0
2018-03-19	PAL	2	trail	soldier	68	0	0	0	0	0
2018-03-19	PAL	2	trail	worker	146	6	4	0	2	0
2018-03-19	PAL	2	mound	soldier	32	0	0	0	0	0
2018-03-19	PAL	2	mound	worker	72	0	0	0	0	0
2018-03-19	PAL	3	trail	soldier	45	0	0	0	0	0
2018-03-19	PAL	3	trail	worker	167	39	35	0	3	1
2018-03-19	PAL	3	mound	soldier	95	0	0	0	0	0
2018-03-19	PAL	3	mound	worker	212	0	0	0	0	0
2018-03-19	PAL	4	trail	soldier	65	0	0	0	0	0
2018-03-19	PAL	4	trail	worker	127	3	0	0	3	0
2018-03-19	PAL	4	mound	soldier	44	0	0	0	0	0
2018-03-19	PAL	4	mound	worker	105	3	0	0	3	0
2018-04-02	PAL	1	trail	soldier	68	0	0	0	0	0
2018-04-02	PAL	1	trail	worker	203	11	10	0	1	0
2018-04-02	PAL	1	mound	soldier	51	0	0	0	0	0
2018-04-02	PAL	1	mound	worker	34	0	0	0	0	0
2018-04-02	PAL	2	trail	soldier	51	0	0	0	0	0
2018-04-02	PAL	2	trail	worker	102	2	0	0	2	0
2018-04-02	PAL	2	mound	soldier	71	0	0	0	0	0
2018-04-02	PAL	2	mound	worker	26	0	0	0	0	0
2018-04-02	PAL	3	trail	soldier	87	0	0	0	0	0
2018-04-02	PAL	3	trail	worker	384	24	19	0	5	0
2018-04-02	PAL	3	mound	soldier	43	0	0	0	0	0
2018-04-02	PAL	3	mound	worker	153	0	0	0	0	0
2018-04-02	PAL	4	trail	soldier	46	0	0	0	0	0
2018-04-02	PAL	4	trail	worker	194	3	2	0	1	0
2018-04-02	PAL	4	mound	soldier	68	0	0	0	0	0
2018-04-02	PAL	4	mound	worker	123	0	0	0	0	0
2018-05-16	PAL	1	trail	soldier	10	0	0	0	0	0
2018-05-16	PAL	1	trail	worker	325	5	3	0	2	0
2018-05-16	PAL	1	mound	soldier	22	0	0	0	0	0
2018-05-16	PAL	1	mound	worker	487	0	0	0	0	0
2018-05-16	PAL	2	trail	soldier	72	0	0	0	0	0
2018-05-16	PAL	2	trail	worker	368	5	3	0	2	0
2018-05-16	PAL	2	mound	soldier	91	0	0	0	0	0
2018-05-16	PAL	2	mound	worker	196	0	0	0	0	0
2018-05-16	PAL	3	trail	soldier	152	1	0	0	1	0
2018-05-16	PAL	3	trail	worker	389	87	78	0	9	0
2018-05-16	PAL	3	mound	soldier	26	0	0	0	0	0
2018-05-16	PAL	3	mound	worker	476	0	0	0	0	0
2018-05-16	PAL	5	trail	soldier	66	0	0	0	0	0
2018-05-16	PAL	5	trail	worker	157	1	0	0	1	0
2018-05-16	PAL	5	mound	soldier	81	0	0	0	0	0
2018-05-16	PAL	5	mound	worker	122	0	0	0	0	0
2018-05-16	PAL	6	trail	soldier	127	0	0	0	0	0
2018-05-16	PAL	6	trail	worker	124	1	1	0	0	0
2018-05-16	PAL	6	mound	soldier	205	0	0	0	0	0
2018-05-16	PAL	6	mound	worker	85	0	0	0	0	0
2018-05-16	PAL	7	trail	soldier	68	0	0	0	0	0
2018-05-16	PAL	7	trail	worker	37	2	2	0	0	0
2018-05-16	PAL	7	mound	soldier	90	0	0	0	0	0
2018-05-16	PAL	7	mound	worker	270	0	0	0	0	0
2018-05-30	PAL	1	trail	soldier	58	0	0	0	0	0
2018-05-30	PAL	1	trail	worker	468	5	0	0	5	0
2018-05-30	PAL	1	mound	soldier	45	0	0	0	0	0
2018-05-30	PAL	1	mound	worker	94	0	0	0	0	0
2018-05-30	PAL	2	trail	soldier	25	0	0	0	0	0
2018-05-30	PAL	2	trail	worker	77	1	1	0	0	0
2018-05-30	PAL	2	mound	soldier	55	0	0	0	0	0
2018-05-30	PAL	2	mound	worker	343	0	0	0	0	0
2018-05-30	PAL	3	trail	soldier	194	1	0	0	1	0
2018-05-30	PAL	3	trail	worker	545	14	13	0	1	0
2018-05-30	PAL	3	mound	soldier	84	0	0	0	0	0
2018-05-30	PAL	3	mound	worker	214	0	0	0	0	0
2018-05-30	PAL	4	trail	soldier	149	0	0	0	0	0
2018-05-30	PAL	4	trail	worker	227	2	0	0	2	0
2018-05-30	PAL	4	mound	soldier	13	0	0	0	0	0
2018-05-30	PAL	4	mound	worker	351	0	0	0	0	0
2018-05-30	PAL	5	trail	soldier	17	0	0	0	0	0
2018-05-30	PAL	5	trail	worker	227	4	0	0	4	0
2018-05-30	PAL	5	mound	soldier	11	0	0	0	0	0
2018-05-30	PAL	5	mound	worker	70	0	0	0	0	0
2018-05-30	PAL	6	trail	soldier	288	0	0	0	0	0
2018-05-30	PAL	6	trail	worker	323	3	1	0	2	0
2018-05-30	PAL	6	mound	soldier	156	0	0	0	0	0
2018-05-30	PAL	6	mound	worker	204	0	0	0	0	0
2018-05-30	PAL	7	trail	soldier	124	0	0	0	0	0
2018-05-30	PAL	7	trail	worker	395	8	3	0	5	0
2018-05-30	PAL	7	mound	soldier	135	0	0	0	0	0
2018-05-30	PAL	7	mound	worker	396	0	0	0	0	0
2018-06-26	EMB	8	trail	soldier	88	0	0	0	0	0
2018-06-26	EMB	8	trail	worker	79	1	1	0	0	0
2018-06-26	EMB	8	mound	soldier	37	0	0	0	0	0
2018-06-26	EMB	8	mound	worker	88	0	0	0	0	0
2018-06-26	EMB	9	trail	soldier	32	0	0	0	0	0
2018-06-26	EMB	9	trail	worker	78	0	0	0	0	0
2018-06-26	EMB	9	mound	soldier	26	0	0	0	0	0
2018-06-26	EMB	9	mound	worker	52	0	0	0	0	0
2018-06-26	EMB	10	trail	soldier	75	1	0	0	1	0
2018-06-26	EMB	10	trail	worker	191	4	1	1	1	1
2018-06-26	EMB	10	mound	soldier	46	2	0	0	2	0
2018-06-26	EMB	10	mound	worker	62	0	0	0	0	0
2018-06-26	EMB	11	trail	soldier	125	0	0	0	0	0
2018-06-26	EMB	11	trail	worker	68	2	1	0	0	1
2018-06-26	EMB	11	mound	soldier	143	0	0	0	0	0
2018-06-26	EMB	11	mound	worker	81	1	0	0	1	0
2018-06-26	EMB	12	trail	soldier	102	0	0	0	0	0
2018-06-26	EMB	12	trail	worker	215	34	27	0	6	1
2018-06-26	EMB	12	mound	soldier	36	0	0	0	0	0
2018-06-26	EMB	12	mound	worker	78	0	0	0	0	0
2018-06-26	EMB	13	trail	soldier	57	0	0	0	0	0
2018-06-26	EMB	13	trail	worker	101	1	1	0	0	0
2018-06-26	EMB	13	mound	soldier	21	0	0	0	0	0
2018-06-26	EMB	13	mound	worker	69	0	0	0	0	0
2018-07-24	EMB	8	trail	soldier	45	0	0	0	0	0
2018-07-24	EMB	8	trail	worker	104	1	1	0	0	0
2018-07-24	EMB	8	mound	soldier	13	0	0	0	0	0
2018-07-24	EMB	8	mound	worker	57	0	0	0	0	0
2018-07-24	EMB	9	trail	soldier	31	0	0	0	0	0
2018-07-24	EMB	9	trail	worker	69	0	0	0	0	0
2018-07-24	EMB	9	mound	soldier	11	0	0	0	0	0
2018-07-24	EMB	9	mound	worker	47	0	0	0	0	0
2018-07-24	EMB	10	trail	soldier	34	0	0	0	0	0
2018-07-24	EMB	10	trail	worker	129	1	1	0	0	0
2018-07-24	EMB	10	mound	soldier	49	0	0	0	0	0
2018-07-24	EMB	10	mound	worker	119	0	0	0	0	0
2018-07-24	EMB	11	trail	soldier	82	0	0	0	0	0
2018-07-24	EMB	11	trail	worker	114	5	1	1	3	0
2018-07-24	EMB	11	mound	soldier	112	0	0	0	0	0
2018-07-24	EMB	11	mound	worker	46	0	0	0	0	0
2018-07-24	EMB	12	trail	soldier	40	0	0	0	0	0
2018-07-24	EMB	12	trail	worker	242	7	4	0	3	0
2018-07-24	EMB	12	mound	soldier	32	0	0	0	0	0
2018-07-24	EMB	12	mound	worker	56	0	0	0	0	0
2018-07-24	EMB	13	trail	soldier	13	0	0	0	0	0
2018-07-24	EMB	13	trail	worker	43	0	0	0	0	0
2018-07-24	EMB	13	mound	soldier	24	0	0	0	0	0
2018-07-24	EMB	13	mound	worker	58	0	0	0	0	0
2018-08-06	EMB	8	trail	worker	283	1	1	0	0	0
2018-08-06	EMB	8	trail	worker	435	162	151	4	7	0
2018-08-06	EMB	9	trail	soldier	23	0	0	0	0	0
2018-08-06	EMB	9	trail	worker	134	0	0	0	0	0
2018-08-06	EMB	10	trail	soldier	54	0	0	0	0	0
2018-08-06	EMB	10	trail	worker	260	1	0	1	0	0
2018-08-06	EMB	10	mound	soldier	46	0	0	0	0	0
2018-08-06	EMB	10	mound	worker	137	0	0	0	0	0
2018-08-06	EMB	11	trail	soldier	88	0	0	0	0	0
2018-08-06	EMB	11	trail	worker	110	5	4	1	0	0
2018-08-06	EMB	11	mound	soldier	112	0	0	0	0	0
2018-08-06	EMB	11	mound	worker	178	0	0	0	0	0
2018-08-06	EMB	12	trail	soldier	24	0	0	0	0	0
2018-08-06	EMB	12	trail	worker	13	1	0	0	1	0
2018-08-06	EMB	12	mound	soldier	15	0	0	0	0	0
2018-08-06	EMB	12	mound	worker	28	0	0	0	0	0
2018-08-06	EMB	13	trail	soldier	17	0	0	0	0	0
2018-08-06	EMB	13	trail	worker	39	0	0	0	0	0
2018-08-06	EMB	13	mound	soldier	12	0	0	0	0	0
2018-08-06	EMB	13	mound	worker	56	0	0	0	0	0
2018-08-06	EMB	13	mound	soldier	11	0	0	0	0	0
2018-08-06	EMB	13	mound	worker	47	0	0	0	0	0
2018-09-03	EMB	8	trial	worker	126	1	1	0	0	0
2018-09-03	EMB	8	trail	worker	327	20	16	2	2	0
2018-09-03	EMB	8	mound	soldier	112	0	0	0	0	0
2018-09-03	EMB	8	mound	worker	124	0	0	0	0	0
2018-09-03	EMB	10	trail	soldier	66	0	0	0	0	0
2018-09-03	EMB	10	trail	worker	386	16	4	11	1	0
2018-09-03	EMB	10	mound	soldier	7	0	0	0	0	0
2018-09-03	EMB	10	mound	worker	30	0	0	0	0	0
2018-09-03	EMB	11	trail	soldier	58	0	0	0	0	0
2018-09-03	EMB	11	trail	worker	114	0	0	0	0	0
2018-09-03	EMB	12	trail	soldier	89	0	0	0	0	0
2018-09-03	EMB	12	trail	worker	335	12	8	0	4	0
2018-09-03	EMB	12	mound	soldier	69	0	0	0	0	0
2018-09-03	EMB	12	mound	worker	90	0	0	0	0	0
2018-09-24	EMB	8	trail	soldier	211	5	0	0	5	0
2018-09-24	EMB	8	trail	worker	422	23	16	2	5	0
2018-09-24	EMB	8	mound	soldier	84	0	0	0	0	0
2018-09-24	EMB	8	mound	worker	116	0	0	0	0	0
2018-09-24	EMB	9	trail	soldier	112	0	0	0	0	0
2018-09-24	EMB	9	trail	worker	145	0	0	0	0	0
2018-09-24	EMB	9	mound	soldier	25	0	0	0	0	0
2018-09-24	EMB	9	mound	worker	97	0	0	0	0	0
2018-09-24	EMB	10	trail	soldier	38	0	0	0	0	0
2018-09-24	EMB	10	trail	worker	223	2	0	2	0	0
2018-09-24	EMB	10	mound	soldier	35	0	0	0	0	0
2018-09-24	EMB	10	mound	worker	52	0	0	0	0	0
2018-09-24	EMB	11	trail	soldier	90	0	0	0	0	0
2018-09-24	EMB	11	trail	worker	315	3	2	0	1	0
2018-09-24	EMB	12	trail	soldier	80	0	0	0	0	0
2018-09-24	EMB	12	trail	worker	306	3	0	0	3	0
2018-09-24	EMB	12	mound	soldier	56	0	0	0	0	0
2018-09-24	EMB	12	mound	worker	118	0	0	0	0	0
2018-10-08	UFT	14	trail	soldier	110	0	0	0	0	0
2018-10-08	UFT	14	trail	worker	411	3	1	1	0	1
2018-10-08	UFT	14	mound	soldier	146	0	0	0	0	0
2018-10-08	UFT	14	mound	worker	422	0	0	0	0	0
2018-10-08	UFT	15	trail	soldier	126	0	0	0	0	0
2018-10-08	UFT	15	trail	worker	209	9	1	0	0	8
2018-10-08	UFT	15	mound	soldier	113	0	0	0	0	0
2018-10-08	UFT	15	mound	worker	103	1	0	0	0	1
2018-10-08	UFT	16	trail	soldier	94	0	0	0	0	0
2018-10-08	UFT	16	trail	worker	352	7	0	2	1	4
2018-10-22	UFT	14	trail	soldier	157	0	0	0	0	0
2018-10-22	UFT	14	trail	worker	459	2	0	0	2	0
2018-10-22	UFT	14	mound	soldier	285	0	0	0	0	0
2018-10-22	UFT	14	mound	worker	418	0	0	0	0	0
2018-10-22	UFT	15	trail	soldier	176	0	0	0	0	0
2018-10-22	UFT	15	trail	worker	212	65	0	5	0	60
2018-10-22	UFT	15	mound	soldier	151	0	0	0	0	0
2018-10-22	UFT	15	mound	worker	216	1	0	0	0	1
2018-10-22	UFT	16	trail	soldier	159	0	0	0	0	0
2018-10-22	UFT	16	trail	worker	414	47	3	22	8	14
2018-11-05	UFT	14	mound	soldier	151	0	0	0	0	0
2018-11-05	UFT	14	mound	worker	363	0	0	0	0	0
2018-11-05	UFT	15	trail	soldier	123	0	0	0	0	0
2018-11-05	UFT	15	trail	worker	411	126	0	3	3	120
2018-11-05	UFT	15	mound	soldier	155	0	0	0	0	0
2018-11-05	UFT	15	mound	worker	355	5	0	0	0	5
2018-11-05	UFT	16	trail	soldier	121	2	0	0	2	0
2018-11-05	UFT	16	trail	worker	439	86	3	23	35	25
2019-01-30	UFT	17	trail	soldier	55	0	0	0	0	0
2019-01-30	UFT	17	trail	worker	684	11	0	1	3	7
2019-01-30	UFT	17	mound	soldier	87	0	0	0	0	0
2019-01-30	UFT	17	mound	worker	733	4	0	0	1	3
2019-01-30	UFT	18	trail	soldier	59	0	0	0	0	0
2019-01-30	UFT	18	trail	worker	434	86	0	79	0	7
2019-01-30	UFT	18	mound	soldier	68	0	0	0	0	0
2019-01-30	UFT	18	mound	worker	539	4	0	0	0	4
